# Supplementary material for: Rubisco kinetic acclimation at the holoenzyme level
Source: Proc Natl Acad Sci U S A. 2026 Apr 15;123(16):e2519914123. doi: 10.1073/pnas.2519914123 (PMC13099605; doi:10.1073/pnas.2519914123)
Supplement: Supplementary file 2 — Dataset S01 (XLSX) [file pnas.2519914123.sd01.xlsx]

## Sheet: Dataset S1
Dataset S1: Metadata for all Form I Rubisco structures uploaded to PDB. List contains all structures available as of 2025 April 10 and is sorted by LSu sequence similarity to A. thaliana.
Entry ID	Structure Author	Experimental Method	Deposition Date	PDB ID	Number of Distinct Protein Entities	Refinement Resolution (Å)	Structure Title	Expression Host	Source Organism	Oligomeric State	Stoichiometry	Symbol	Type	Crystal Space Group
5IU0	Valegaard, K., Hasse, D., Gunn, L., Andersson, I.	X-RAY DIFFRACTION	2016-03-17	5IU0	2	1.499	Rubisco from Arabidopsis thaliana		Arabidopsis thaliana	Hetero 4-mer	A2, B2	C2	Cyclic	I 4
1WDD	Mizohata, E., Matsumura, H., Ueno, T., Ishida, H., Inoue, T., Makino, A., Mae, T., Kai, Y.	X-RAY DIFFRACTION	2004-05-13	1WDD	2	1.35	Crystal Structure of Activated Rice Rubisco Complexed with 2-Carboxyarabinitol-1,5-bisphosphate		Oryza sativa Japonica Group	Hetero 16-mer	A8, B8	D4	Dihedral	I 4
3AXK	Matsumura, H., Mizohata, E., Ishida, H., Kogami, A., Ueno, T., Makino, A., Inoue, T., Yokota, A., Mae, T., Kai, Y.	X-RAY DIFFRACTION	2011-04-11	3AXK	2	1.9	Structure of rice Rubisco in complex with NADP(H)		Oryza sativa Japonica Group	Hetero 16-mer	A8, B8	D4	Dihedral	I 4
3AXM	Matsumura, H., Mizohata, E., Ishida, H., Kogami, A., Ueno, T., Makino, A., Inoue, T., Yokota, A., Mae, T., Kai, Y.	X-RAY DIFFRACTION	2011-04-11	3AXM	2	1.65	Structure of rice Rubisco in complex with 6PG		Oryza sativa Japonica Group	Hetero 16-mer	A8, B8	D4	Dihedral	P 1 21 1
4HHH	Loewen, P.C., Didychuk, A.L., Switala, J., Loewen, M.C.	X-RAY DIFFRACTION	2012-10-09	4HHH	2	2.2	Structure of Pisum sativum Rubisco		Pisum sativum	Hetero 16-mer	A8, B8	D4	Dihedral	P 21 2 21
6KYI	Matsumura, H., Yoshizawa, T., Tanaka, S., Yoshikawa, H.	X-RAY DIFFRACTION	2019-09-19	6KYI	2	1.75	Rice Rubisco in complex with sulfate ions	Escherichia coli	Oryza sativa	Hetero 16-mer	A8, B8	D4	Dihedral	I 4
6KYJ	Matsumura, H., Yoshizawa, T., Tanaka, S., Yoshikawa, H.	X-RAY DIFFRACTION	2019-09-19	6KYJ	2	1.7	Hybrid-Rubisco (rice RbcL and sorghum RbcS) in complex with sulfate ions	Escherichia coli	Oryza sativa	Hetero 4-mer	A2, B2	C2	Cyclic	P 4 21 2
1RLC	Zhang, K.Y.J., Cascio, D., Eisenberg, D.	X-RAY DIFFRACTION	1993-08-04	1RLC	2	2.7	CRYSTAL STRUCTURE OF THE UNACTIVATED RIBULOSE 1, 5-BISPHOSPHATE CARBOXYLASE(SLASH)OXYGENASE COMPLEXED WITH A TRANSITION STATE ANALOG, 2-CARBOXY-D-ARABINITOL 1,5-BISPHOSPHATE		Nicotiana tabacum	Hetero 16-mer	A8, B8	D4	Dihedral	I 4 2 2
4RUB	Schreuder, H., Cascio, D., Curmi, P.M.G., Eisenberg, D.	X-RAY DIFFRACTION	1990-05-25	4RUB	2	2.7	A CRYSTAL FORM OF RIBULOSE-1,5-BISPHOSPHATE CARBOXYLASE(SLASH)OXYGENASE FROM NICOTIANA TABACUM IN THE ACTIVATED STATE		Nicotiana tabacum	Hetero 16-mer	A8, B8	D4	Dihedral	P 31 2 1
3RUB	Schreuder, H., Cascio, D., Curmi, P.M.G., Chapman, M.S., Suh, S.W., Eisenberg, D.S.	X-RAY DIFFRACTION	1990-05-25	3RUB	2	2	CRYSTAL STRUCTURE OF THE UNACTIVATED FORM OF RIBULOSE-1,5-BISPHOSPHATE CARBOXYLASE(SLASH)OXYGENASE FROM TOBACCO REFINED AT 2.0-ANGSTROMS RESOLUTION		Nicotiana tabacum	Hetero 16-mer	A8, B8	D4	Dihedral	I 4 2 2
1EJ7	Duff, A.P., Andrews, T.J., Curmi, P.M.G.	X-RAY DIFFRACTION	2000-03-01	1EJ7	2	2.45	CRYSTAL STRUCTURE OF UNACTIVATED TOBACCO RUBISCO WITH BOUND PHOSPHATE IONS		Nicotiana tabacum	Hetero 16-mer	A8, B8	D4	Dihedral	I 4 2 2
5WSK	Ma, Y., Liu, C.	X-RAY DIFFRACTION	2016-12-07	5WSK	2	1.781	Structure of Ribulose-1,5-bisphosphate carboxylase/oxygenase from wheat		Triticum aestivum	Hetero 16-mer	A8, B8	D4	Dihedral	P 4
1AA1	Taylor, T.C., Andersson, I.	X-RAY DIFFRACTION	1997-01-20	1AA1	2	2.2	ACTIVATED SPINACH RUBISCO IN COMPLEX WITH THE PRODUCT 3-PHOSPHOGLYCERATE		Spinacia oleracea	Hetero 16-mer	A8, B8	D4	Dihedral	C 2 2 21
1AUS	Taylor, T.C., Andersson, I.	X-RAY DIFFRACTION	1995-06-21	1AUS	2	2.2	ACTIVATED UNLIGANDED SPINACH RUBISCO		Spinacia oleracea	Hetero 16-mer	A8, B8	D4	Dihedral	C 2 2 21
1RBO	Taylor, T.C., Andersson, I.	X-RAY DIFFRACTION	1996-10-31	1RBO	2	2.3	SPINACH RUBISCO IN COMPLEX WITH THE INHIBITOR 2-CARBOXYARABINITOL-1,5-DIPHOSPHATE		Spinacia oleracea	Hetero 16-mer	A8, B8	D4	Dihedral	C 2 2 21
1RCO	Taylor, T.C., Andersson, I.	X-RAY DIFFRACTION	1996-10-31	1RCO	2	2.3	SPINACH RUBISCO IN COMPLEX WITH THE INHIBITOR D-XYLULOSE-2,2-DIOL-1,5-BISPHOSPHATE		Spinacia oleracea	Hetero 16-mer	A8, B8	D4	Dihedral	P 21 21 2
1RCX	Taylor, T.C., Andersson, I.	X-RAY DIFFRACTION	1996-12-06	1RCX	2	2.4	NON-ACTIVATED SPINACH RUBISCO IN COMPLEX WITH ITS SUBSTRATE RIBULOSE-1,5-BISPHOSPHATE		Spinacia oleracea	Hetero 16-mer	A8, B8	D4	Dihedral	P 21 21 2
1RXO	Taylor, T.C., Andersson, I.	X-RAY DIFFRACTION	1996-12-06	1RXO	2	2.2	ACTIVATED SPINACH RUBISCO IN COMPLEX WITH ITS SUBSTRATE RIBULOSE-1,5-BISPHOSPHATE AND CALCIUM		Spinacia oleracea	Hetero 16-mer	A8, B8	D4	Dihedral	C 2 2 21
9CHZ	Ang, W.S.L., Oh, Z.G., Li, F.W., Gunn, L.H.	ELECTRON MICROSCOPY	2024-07-02	9CHZ	2	2.9	Anthoceros agrestis Rubisco assembled with Raf1 Raf2 and BSD2	Escherichia coli 'BL21-Gold(DE3)pLysS AG	Anthoceros agrestis	Hetero 16-mer	A8, B8	D4	Dihedral
9CI1	Ang, W.S.L., Oh, Z.G., Li, F.W., Gunn, L.H.	ELECTRON MICROSCOPY	2024-07-02	9CI1	2	2.88	Anthoceros agrestis Rubisco octamer core complexed with Arabidopsis thaliana BSD2	Escherichia coli BL21(DE3)	Arabidopsis thaliana	Hetero 16-mer	A8, B8	D4	Dihedral
9CI2	Ang, W.S.L., Oh, Z.G., Li, F.W., Gunn, L.H.	ELECTRON MICROSCOPY	2024-07-02	9CI2	3	2.9	Anthoceros agrestis Rubisco octamer core complexed with small subunits and Arabidopsis thaliana BSD2	Escherichia coli BL21(DE3)	Arabidopsis thaliana	Hetero 16-mer	A8, B4, C4	C4	Cyclic
9CK5	Ang, W.S.L., Oh, Z.G., Li, F.W., Gunn, L.H.	ELECTRON MICROSCOPY	2024-07-08	9CK5	2	3	Anthoceros agrestis Rubisco assembled with RbcX1, RbcX2, Raf1, Raf2 and BSD2	Escherichia coli BL21(DE3)	Anthoceros agrestis	Hetero 16-mer	A8, B8	D4	Dihedral
1IR1	Mizohata, E., Matsumura, H., Okano, Y., Kumei, M., Takuma, H., Onodera, J., Kato, K., Shibata, N., Inoue, T., Yokota, A., Kai, Y.	X-RAY DIFFRACTION	2001-08-31	1IR1	2	1.8	Crystal Structure of Spinach Ribulose-1,5-Bisphosphate Carboxylase/Oxygenase (Rubisco) Complexed with CO2, Mg2+ and 2-Carboxyarabinitol-1,5-Bisphosphate		Spinacia oleracea	Hetero 16-mer	A8, B8	D4	Dihedral	C 2 2 21
1UPM	Karkehabadi, S., Taylor, T.C., Andersson, I.	X-RAY DIFFRACTION	2003-10-08	1UPM	2	2.3	ACTIVATED SPINACH RUBISCO COMPLEXED WITH 2-CARBOXYARABINITOL 2 BISPHOSPHAT AND CA2+.		Spinacia oleracea	Hetero 16-mer	A8, B8	D4	Dihedral	P 21 21 2
1UPP	Karkehabadi, S., Taylor, T.C., Andersson, I.	X-RAY DIFFRACTION	2003-10-09	1UPP	2	2.3	SPINACH RUBISCO IN COMPLEX WITH 2-CARBOXYARABINITOL 2 BISPHOSPHATE and Calcium.		Spinacia oleracea	Hetero 16-mer	A8, B8	D4	Dihedral	C 2 2 21
8QJ0	Bjelcic, M., Neutze, R., Aurelius, O., Nan, J., Ursby, T.	X-RAY DIFFRACTION	2023-09-12	8QJ0	2	2.3	Room-temperature Serial Synchrotron Crystallography structure of Spinacia oleracea RuBisCO		Spinacia oleracea	Hetero 8-mer	A4, B4	C4	Cyclic	C 2 2 21
8RUC	Andersson, I., Knight, S., Branden, C.-I.	X-RAY DIFFRACTION	1996-02-22	8RUC	2	1.6	ACTIVATED SPINACH RUBISCO COMPLEXED WITH 2-CARBOXYARABINITOL BISPHOSPHATE		Spinacia oleracea	Hetero 16-mer	A8, B8	D4	Dihedral	C 2 2 21
9CQ5	Voland, R.W., Lancaster, K.M.	X-RAY DIFFRACTION	2024-07-19	9CQ5	2	2.5	Mn-bound RuBisCO from spinach with CABP inhibitor		Spinacia oleracea	Hetero 16-mer	A8, B8	D4	Dihedral	P 21 21 2
4MKV	Loewen, M.C., Loewen, P.C., Switala, J.	X-RAY DIFFRACTION	2013-09-05	4MKV	2	2.15	Structure of Pisum sativum Rubisco with ABA		Pisum sativum	Hetero 16-mer	A8, B8	D4	Dihedral	P 21 2 21
8Q04	Barrett, J., Blaza, J.N., Mackinder, L.C.M.	ELECTRON MICROSCOPY	2023-07-27	8Q04	2	2.39	Chlorella sorokiniana Rubisco: D4 symmetry imposed		Chlorella sorokiniana	Hetero 16-mer	A8, B8	D4	Dihedral
8Q05	Barrett, J., Blaza, J.N., Mackinder, L.C.M.	ELECTRON MICROSCOPY	2023-07-27	8Q05	3	2.77	Chlorella sorokiniana Rubisco with CsLinker (alpha3-alpha4) bound: D4 symmetry expanded	Escherichia coli BL21(DE3)	Chlorella sorokiniana	Hetero 17-mer	A8, B8, C1	C1	Asymmetric
1GK8	Taylor, T.C.	X-RAY DIFFRACTION	2001-08-09	1GK8	2	1.4	Rubisco from Chlamydomonas reinhardtii		Chlamydomonas reinhardtii	Hetero 16-mer	A8, B8	D4	Dihedral	C 1 2 1
1IR2	Mizohata, E., Matsumura, H., Okano, Y., Kumei, M., Takuma, H., Onodera, J., Kato, K., Shibata, N., Inoue, T., Yokota, A., Kai, Y.	X-RAY DIFFRACTION	2001-09-03	1IR2	2	1.84	Crystal Structure of Activated Ribulose-1,5-bisphosphate Carboxylase/oxygenase (Rubisco) from Green alga, Chlamydomonas reinhardtii Complexed with 2-Carboxyarabinitol-1,5-bisphosphate (2-CABP)		Chlamydomonas reinhardtii	Hetero 16-mer	A8, B8	D4	Dihedral	P 1 21 1
1UZD	Karkehabadi, S., Spreitzer, R.J., Andersson, I.	X-RAY DIFFRACTION	2004-03-11	1UZD	2	2.4	Chlamydomonas,Spinach Chimeric Rubisco		Chlamydomonas reinhardtii	Hetero 16-mer	A8, B8	D4	Dihedral	P 21 21 2
1UZH	Karkehabadi, S., Spreitzer, R.J., Andersson, I.	X-RAY DIFFRACTION	2004-03-12	1UZH	2	2.2	A CHIMERIC CHLAMYDOMONAS, SYNECHOCOCCUS RUBISCO ENZYME	Chlamydomonas reinhardtii, Synechococcus sp.	Chlamydomonas reinhardtii, Synechococcus sp.	Hetero 16-mer	A8, B8	D4	Dihedral	P 21 21 2
7JFO	Matthies, D., Jonikas, M.C., He, S.	ELECTRON MICROSCOPY	2020-07-17	7JFO	3	2.13	EPYC1(49-72)-bound Rubisco		Chlamydomonas reinhardtii	Hetero 24-mer	A8, B8, C8	D4	Dihedral
7JN4	Matthies, D., Jonikas, M.C., He, S.	ELECTRON MICROSCOPY	2020-08-03	7JN4	2	2.68	Rubisco in the apo state		Chlamydomonas reinhardtii	Hetero 16-mer	A8, B8	D4	Dihedral
7JSX	Matthies, D., He, S., Jonikas, M.C.	ELECTRON MICROSCOPY	2020-08-16	7JSX	3	2.06	EPYC1(106-135) peptide-bound Rubisco		Chlamydomonas reinhardtii	Hetero 24-mer	A8, B8, C8	D4	Dihedral
1UWA	Karkehabadi, S., Taylor, T.C., Spreitzer, R.J., Andersson, I.	X-RAY DIFFRACTION	2004-02-03	1UWA	2	2.3	L290F mutant rubisco from chlamydomonas		Chlamydomonas reinhardtii	Hetero 16-mer	A8, B8	D4	Dihedral	P 1 21 1
2V63	Karkehabadi, S., Satagopagan, S., Taylor, T.C., Spreitzer, R.J., Andersson, I.	X-RAY DIFFRACTION	2007-07-13	2V63	2	1.8	Crystal structure of Rubisco from Chlamydomonas reinhardtii with a large-subunit V331A mutation	Escherichia coli	Chlamydomonas reinhardtii	Hetero 16-mer	A8, B8	D4	Dihedral	P 1 21 1
2V69	Karkehabadi, S., Satagopan, S., Taylor, T.C., Spreitzer, R.J., Andersson, I.	X-RAY DIFFRACTION	2007-07-14	2V69	2	2.8	Crystal structure of Chlamydomonas reinhardtii Rubisco with a large- subunit mutation D473E	Escherichia coli	Chlamydomonas reinhardtii	Hetero 16-mer	A8, B8	D4	Dihedral	P 1 21 1
2V67	Karkehabadi, S., Satagopan, S., Taylor, T.C., Spreitzer, R.J., Andersson, I.	X-RAY DIFFRACTION	2007-07-13	2V67	2	2	Crystal structure of Chlamydomonas reinhardtii Rubisco with a large- subunit supressor mutation T342I	Escherichia coli	Chlamydomonas reinhardtii	Hetero 16-mer	A8, B8	D4	Dihedral	P 1 21 1
1UW9	Karkehabadi, S., Taylor, T.C., Spreitzer, R.J., Andersson, I.	X-RAY DIFFRACTION	2004-02-03	1UW9	2	2.05	L290F-A222T chlamydomonas Rubisco mutant		Chlamydomonas reinhardtii	Hetero 16-mer	A8, B8	D4	Dihedral	P 1 21 1
2V68	Karkehabadi, S., Satagopan, S., Taylor, T.C., Spreitzer, R.J., Andersson, I.	X-RAY DIFFRACTION	2007-07-13	2V68	2	2.3	Crystal structure of Chlamydomonas reinhardtii Rubisco with large- subunit mutations V331A, T342I	Escherichia coli	Chlamydomonas reinhardtii	Hetero 16-mer	A8, B8	D4	Dihedral	P 1 21 1
2V6A	Karkehabadi, S., Satagopan, S., Taylor, T.C., Spreitzer, R.J., Andersson, I.	X-RAY DIFFRACTION	2007-07-14	2V6A	2	1.5	Crystal structure of Chlamydomonas reinhardtii Rubisco with large- subunit mutations V331A, G344S	Escherichia coli	Chlamydomonas reinhardtii	Hetero 16-mer	A8, B8	D4	Dihedral	P 21 21 21
2VDH	Garcia-Murria, M.-J., Karkehabadi, S., Marin-Navarro, J., Satagopan, S., Andersson, I., Spreitzer, R.J., Moreno, J.	X-RAY DIFFRACTION	2007-10-09	2VDH	2	2.3	Crystal structure of Chlamydomonas reinhardtii Rubisco with a large- subunit C172S mutation	Escherichia coli	Chlamydomonas reinhardtii	Hetero 16-mer	A8, B8	D4	Dihedral	P 1 21 1
2VDI	Garcia-Murria, M.-J., Karkehabadi, S., Marin-Navarro, J., Satagopan, S., Andersson, I., Spreitzer, R.J., Moreno, J.	X-RAY DIFFRACTION	2007-10-09	2VDI	2	2.65	Crystal structure of Chlamydomonas reinhardtii Rubisco with a large- subunit C192S mutation	Escherichia coli	Chlamydomonas reinhardtii	Hetero 16-mer	A8, B8	D4	Dihedral	P 1 21 1
1RLD	Zhang, K.Y.J., Eisenberg, D.	X-RAY DIFFRACTION	1993-12-10	1RLD	2	2.5	SOLID-STATE PHASE TRANSITION IN THE CRYSTAL STRUCTURE OF RIBULOSE 1,5-BIPHOSPHATE CARBOXYLASE(SLASH)OXYGENASE		Nicotiana tabacum	Hetero 16-mer	A8, B8	D4	Dihedral	I 4
9HVM	Nadav, E., Zhen, H., Maud, D., Alireza, R., Juan R, P., Peijun, P.	ELECTRON MICROSCOPY	2024-12-30	9HVM	2	8.1	In-cell Structure of Pyrenoid Rubisco		Chlamydomonas reinhardtii	Hetero 16-mer	A8, B8	D4	Dihedral
8UHI	Gisriel, C.J., Bryant, D.A., Brudvig, G.W., Shen, G.	ELECTRON MICROSCOPY	2023-10-09	8UHI	2	2.35	Structure of the far-red light-absorbing allophycocyanin core expressed during FaRLiP		Synechococcus sp. PCC 7335	Hetero 16-mer	A8, B8	D4	Dihedral
6KKM	Xia, L.Y., Jiang, Y.L., Kong, W.W., Chen, Y., Zhou, C.Z.	X-RAY DIFFRACTION	2019-07-26	6KKM	2	3	Crystal structure of RbcL-Raf1 complex from Anabaena sp. PCC 7120	Escherichia coli 'BL21-Gold(DE3)pLysS AG	Nostoc sp. PCC 7120 = FACHB-418	Hetero 16-mer	A8, B8	D4	Dihedral	C 2 2 21
6LRR	Xia, L.Y., Jiang, Y.L., Kong, W.W., Chen, Y., Zhou, C.Z.	ELECTRON MICROSCOPY	2020-01-16	6LRR	3	3.37	Cryo-EM structure of RuBisCO-Raf1 from Anabaena sp. PCC 7120	Escherichia coli 'BL21-Gold(DE3)pLysS AG	Nostoc sp. PCC 7120 = FACHB-418	Hetero 24-mer	A8, B8, C8	C4	Cyclic
6LRS	Xia, L.Y., Jiang, Y.L., Kong, W.W., Sun, H., Li, W.F., Chen, Y., Zhou, C.Z.	ELECTRON MICROSCOPY	2020-01-16	6LRS	2	3.37	Cryo-EM structure of RbcL8-RbcS4 from Anabaena sp. PCC 7120	Escherichia coli 'BL21-Gold(DE3)pLysS AG	Nostoc sp. PCC 7120 = FACHB-418	Hetero 12-mer	A8, B4	C4	Cyclic
6Z1F	Wang, H., Bracher, A., Flecken, M., Popilka, L., Hartl, F.U., Hayer-Hartl, M.	ELECTRON MICROSCOPY	2020-05-13	6Z1F	3	2.86	CryoEM structure of Rubisco Activase with its substrate Rubisco from Nostoc sp. (strain PCC7120)	Escherichia coli BL21	Nostoc sp. PCC 7120 = FACHB-418	Hetero 22-mer	A8, B8, C6	C1	Asymmetric
6Z1G	Wang, H., Bracher, A., Flecken, M., Popilka, L., Hartl, F.U., Hayer-Hartl, M.	ELECTRON MICROSCOPY	2020-05-13	6Z1G	3	8.2	CryoEM structure of the interaction between Rubisco Activase small-subunit-like (SSUL) domain with Rubisco from Nostoc sp. (strain PCC7120)	Escherichia coli BL21	Nostoc sp. PCC 7120 = FACHB-418	Hetero 20-mer	A8, B8, C4	D2	Dihedral
7XSD	Jiang, Y.L., Xia, L.Y., Zhou, C.Z.	ELECTRON MICROSCOPY	2022-05-13	7XSD	3	3.3	Cryo-EM structure of RuBisCO assembly intermediate RbcL8Raf18RbcX16	Escherichia coli	Nostoc sp. PCC 7120 = FACHB-418	Hetero 32-mer	A16, B8, C8	D4	Dihedral
2YBV	Terlecka, B., Wilhelmi, V., Bialek, W., Gubernator, B., Szczepaniak, A., Hofmann, E.	X-RAY DIFFRACTION	2011-03-10	2YBV	2	2.3	STRUCTURE OF RUBISCO FROM THERMOSYNECHOCOCCUS ELONGATUS	Escherichia coli DH5[alpha]	Thermosynechococcus vestitus BP-1	Hetero 16-mer	A8, B8	D4	Dihedral	P 1 21 1
3ZXW	Terlecka, B., Wilhelmi, V., Bialek, W., Gubernator, B., Szczepaniak, A., Hofmann, E.	X-RAY DIFFRACTION	2011-08-16	3ZXW	2	2.1	STRUCTURE OF ACTIVATED RUBISCO FROM THERMOSYNECHOCOCCUS ELONGATUS COMPLEXED WITH 2-CARBOXYARABINITOL-1,5-DIPHOSPHATE	Escherichia coli DH5[alpha]	Thermosynechococcus vestitus BP-1	Hetero 16-mer	A8, B8	D4	Dihedral	P 43 21 2
1RSC	Newman, J., Gutteridge, S.	X-RAY DIFFRACTION	1994-03-29	1RSC	2	2.3	STRUCTURE OF AN EFFECTOR INDUCED INACTIVATED STATE OF RIBULOSE BISPHOSPHATE CARBOXYLASE(SLASH)OXYGENASE: THE BINARY COMPLEX BETWEEN ENZYME AND XYLULOSE BISPHOSPHATE		Synechococcus elongatus PCC 6301	Hetero 16-mer	A8, B8	D4	Dihedral	P 21 21 21
2WVW	Liu, C., Young, A.L., Starling-Windhof, A., Bracher, A., Saschenbrecker, S., Rao, B.V., Rao, K.V., Berninghausen, O., Mielke, T., Hartl, F.U., Beckmann, R., Hayer-Hartl, M.	ELECTRON MICROSCOPY	2009-10-20	2WVW	2	9	Cryo-EM structure of the RbcL-RbcX complex	Escherichia coli BL21	Synechococcus elongatus PCC 6301	Hetero 24-mer	A16, B8	D4	Dihedral
3RG6	Bracher, A., Starling-Windhof, A., Hartl, F.U., Hayer-Hartl, M.	X-RAY DIFFRACTION	2011-04-07	3RG6	2	3.2	Crystal structure of a chaperone-bound assembly intermediate of form I Rubisco	Escherichia coli	Synechococcus elongatus PCC 6301	Hetero 24-mer	A16, B8	D4	Dihedral	I 4
6HBC	Wang, H., Yan, X., Aigner, H., Bracher, A., Nguyen, N.D., Hee, W.Y., Long, B.M., Price, G.D., Hartl, F.U., Hayer-Hartl, M.	ELECTRON MICROSCOPY	2018-08-10	6HBC	3	2.78	Structure of the repeat unit in the network formed by CcmM and Rubisco from Synechococcus elongatus	Escherichia coli BL21(DE3)	Synechococcus elongatus PCC 7942 = FACHB-805	Hetero 20-mer	A8, B8, C4	D2	Dihedral
8BCM	Ni, T., Sun, Y., Liu, L.N., Zhang, P.	ELECTRON MICROSCOPY	2022-10-17	8BCM	2	2.15	Structure of Synechococcus elongatus PCC 7942 Rubisco recombinantly expressed from E.coli	Escherichia coli	Synechococcus elongatus PCC 7942 = FACHB-805	Hetero 16-mer	A8, B8	D4	Dihedral
8ILB	Wang, R., Song, H., Zhang, W., Wang, N., Zhang, S., Shao, R.	ELECTRON MICROSCOPY	2023-03-03	8ILB	3	3	The complexes of RbcL, AtRaf1 and AtBSD2 (LFB)	Escherichia coli BL21(DE3)	Synechococcus elongatus PCC 6301	Hetero 18-mer	A8, B8, C2	C2	Cyclic
8ILM	Wang, R., Song, H., Zhang, W., Wang, N., Zhang, S., Shao, R.	ELECTRON MICROSCOPY	2023-03-03	8ILM	3	3.3	The cryo-EM structure of eight Rubisco large subunits (RbcL), two Arabidopsis thaliana Rubisco accumulation factors 1 (AtRaf1), and seven Arabidopsis thaliana Bundle Sheath Defective 2 (AtBSD2)	Escherichia coli BL21(DE3)	Synechococcus elongatus PCC 6301	Hetero 19-mer	A8, B7, C2, D2	C1	Asymmetric
8IO2	Wang, R., Song, H., Zhang, W., Wang, N., Zhang, S., Shao, R.	ELECTRON MICROSCOPY	2023-03-10	8IO2	2	3.1	The Rubisco assembly intermidate of Arabidopsis thaliana Rubisco accumulation factor 1 (AtRaf1) and Rubisco large subunit (RbcL)	Escherichia coli BL21(DE3)	Synechococcus elongatus PCC 6301	Hetero 17-mer	A8, B8, C1	C1	Asymmetric
8IOJ	Wang, R., Song, H., Zhang, W., Wang, N., Zhang, S., Shao, R.	ELECTRON MICROSCOPY	2023-03-11	8IOJ	3	4.1	The Rubisco assembly intermidiate of Rubisco large subunit (RbcL) and Arabidopsis thaliana Rubisco accumulation factor 1 (AtRaf1)	Escherichia coli BL21(DE3)	Synechococcus elongatus PCC 6301	Hetero 15-mer	A8, B4, C3	C1	Asymmetric
8IOL	Wang, R., Song, H., Zhang, W., Wang, N., Zhang, S., Shao, R.	ELECTRON MICROSCOPY	2023-03-11	8IOL	1	2.9	The complex of Rubisco large subunit (RbcL)	Escherichia coli BL21(DE3)	Synechococcus elongatus PCC 6301	Homo 8-mer	A8	D4	Dihedral
8WPZ	Kong, W.W., Jiang, Y.L., Zhou, C.Z.	ELECTRON MICROSCOPY	2023-10-10	8WPZ	2	3.9	Cryo-ET structure of RuBisCO at 3.9 angstroms from Synechococcus elongatus PCC 7942		Synechococcus elongatus PCC 7942 = FACHB-805	Hetero 16-mer	A8, B8	D4	Dihedral
1RBL	Newman, J., Gutteridge, S., Branden, C.-I., Jones, T.A.	X-RAY DIFFRACTION	1993-05-12	1RBL	2	2.2	STRUCTURE DETERMINATION AND REFINEMENT OF RIBULOSE 1,5 BISPHOSPHATE CARBOXYLASE(SLASH)OXYGENASE FROM SYNECHOCOCCUS PCC6301		Synechococcus elongatus PCC 6301	Hetero 16-mer	A8, B8	D4	Dihedral	P 21 21 21
6EKC	Aigner, H., Wilson, R.H., Bracher, A., Calisse, L., Bhat, J.Y., Hartl, F.U., Hayer-Hartl, M.	X-RAY DIFFRACTION	2017-09-26	6EKC	2	2.63	Crystal structure of the BSD2 homolog of Arabidopsis thaliana bound to the octameric assembly of RbcL from Thermosynechococcus elongatus	Escherichia coli BL21(DE3)	Thermosynechococcus vestitus BP-1	Hetero 16-mer	A8, B8	D4	Dihedral	P 1
6SMH	Huang, F., Kong, W.-W., Sun, Y., Chen, T., Dykes, G.F., Jiang, Y.L., Liu, L.N.	ELECTRON MICROSCOPY	2019-08-21	6SMH	2	4.3	Cryo-electron microscopy structure of a RbcL-Raf1 supercomplex from Synechococcus elongatus PCC 7942	Escherichia coli	Synechococcus elongatus PCC 7942 = FACHB-805	Hetero 16-mer	A8, B8	D4	Dihedral
7QSW	Zarzycki, J., Schulz, L., Erb, T.J., Hochberg, G.K.A.	X-RAY DIFFRACTION	2022-01-14	7QSW	2	1.8	L8S8-complex forming RubisCO derived from ancestral sequence reconstruction of the last common ancestor of SSU-bearing Form I RubisCOs	Escherichia coli 'BL21-Gold(DE3)pLysS AG	synthetic construct	Hetero 16-mer	A8, B8	D4	Dihedral	P 43 21 2
1SVD	Kerfeld, C.A., Sawaya, M.R., Pashkov, I., Cannon, G., Williams, E., Tran, K., Yeates, T.O.	X-RAY DIFFRACTION	2004-03-29	1SVD	2	1.8	The structure of Halothiobacillus neapolitanus RuBisCo		Halothiobacillus neapolitanus	Hetero 2-mer	A1, B1	C1	Asymmetric	I 4 2 2
6UEW	Oltrogge, L.M., Savage, D.F.	X-RAY DIFFRACTION	2019-09-23	6UEW	2	2.4	Rubisco / CsoS2 N-peptide complex responsible for alpha-carboxysome cargo loading	Escherichia coli	Halothiobacillus neapolitanus c2	Hetero 16-mer	A8, B8	D4	Dihedral	C 1 2 1
7SMK	Blikstad, C., Dugan, E., Laughlin, T.G., Liu, M., Shoemaker, S., Remis, J., Savage, D.F.	ELECTRON MICROSCOPY	2021-10-26	7SMK	3	1.98	H. neapolitanus carboxysomal rubisco/CsoSCA-peptide (1-50)complex	Escherichia coli	Halothiobacillus neapolitanus c2	Hetero 24-mer	A8, B8, C8	D4	Dihedral
7SNV	Blikstad, C., Dugan, E., Laughlin, T.G., Liu, M., Shoemaker, S., Remis, J., Savage, D.F.	ELECTRON MICROSCOPY	2021-10-28	7SNV	3	2.07	H. neapolitanus carboxysomal rubisco/CsoSCA-peptide (1-50)complex	Escherichia coli	Halothiobacillus neapolitanus c2	Hetero 24-mer	A8, B8, C8	D4	Dihedral
7ZBT	Ni, T., Zhu, Y., Yu, X., Sun, Y., Liu, L., Zhang, P.	ELECTRON MICROSCOPY	2022-03-24	7ZBT	2	3.3	Subtomogram averaging of Rubisco from native Halothiobacillus carboxysomes	Halothiobacillus neapolitanus	Halothiobacillus neapolitanus	Hetero 16-mer	A8, B8	D4	Dihedral
9IQO	Chang, S.H., Chen, J.H.	ELECTRON MICROSCOPY	2024-07-13	9IQO	2	1.55	Cryo-EM structure of the Rubisco from thermophilic purple bacterial Rubisco		Thermochromatium tepidum ATCC 43061	Hetero 16-mer	A8, B8	D4	Dihedral
7YYO	Mann, D., Evans, S.L., Bergeron, J.R.C.	ELECTRON MICROSCOPY	2022-02-18	7YYO	2	2.87	Cryo-EM structure of an a-carboxysome RuBisCO enzyme at 2.9 A resolution	Cyanobium	Cyanobium	Hetero 16-mer	A8, B8	D4	Dihedral
7ZC1	Ni, T., Zhu, Y., Seaton-Burn, W., Zhang, P.	ELECTRON MICROSCOPY	2022-03-25	7ZC1	2	3.8	Subtomogram averaging of Rubisco from Cyanobium carboxysome	Cyanobium sp. PCC 7001	Cyanobium sp. PCC 7001	Hetero 16-mer	A8, B8	D4	Dihedral
8CMY	Evans, S.L., Bergeron, J.R.C.	ELECTRON MICROSCOPY	2023-02-21	8CMY	2	3.79	Structure of the Cyanobium sp. PCC 7001 determined with C1 symmetry		Cyanobium	Hetero 16-mer	A8, B8	D4	Dihedral
8QMV	Zarzycki, J., Schulz, L., Erb, T.J., Hochberg, G.K.A.	X-RAY DIFFRACTION	2023-09-25	8QMV	1	1.85	L2 forming RubisCO derived from ancestral sequence reconstruction of the last common ancestor of Form I'' and Form I RubisCOs	Escherichia coli BL21(DE3)	synthetic construct	Homo 2-mer	A2	C2	Cyclic	C 2 2 21
8QMW	Zarzycki, J., Schulz, L., Erb, T.J., Hochberg, G.K.A.	X-RAY DIFFRACTION	2023-09-25	8QMW	2	1.75	Non-obligately L8S8-complex forming RubisCO derived from ancestral sequence reconstruction and rational engineering in L8S8 complex with substitutions R269W, E271R, L273N	Escherichia coli BL21(DE3)	synthetic construct	Hetero 16-mer	A8, B8	D4	Dihedral	C 1 2 1
7QVI	Schulz, L., Zarzycki, J., Prinz, S., Schuller, J.M., Erb, T.J., Hochberg, G.K.A.	ELECTRON MICROSCOPY	2022-01-21	7QVI	1	3	Fiber-forming RubisCO derived from ancestral sequence reconstruction and rational engineering	Escherichia coli 'BL21-Gold(DE3)pLysS AG	synthetic construct	Homo 16-mer	A16	D4	Dihedral
7QSZ	Zarzycki, J., Schulz, L., Erb, T.J., Hochberg, G.K.A.	X-RAY DIFFRACTION	2022-01-14	7QSZ	1	2.25	Non-obligately L8S8-complex forming RubisCO derived from ancestral sequence reconstruction and rational engineering in L8 complex with substitution e170N	Escherichia coli 'BL21-Gold(DE3)pLysS AG	synthetic construct	Homo 8-mer	A8	D4	Dihedral	C 2 2 21
7QT1	Zarzycki, J., Schulz, L., Erb, T.J., Hochberg, G.K.A.	X-RAY DIFFRACTION	2022-01-14	7QT1	2	2.1	Non-obligately L8S8-complex forming RubisCO derived from ancestral sequence reconstruction and rational engineering in L8S8 complex with substitution e170N	Escherichia coli 'BL21-Gold(DE3)pLysS AG	synthetic construct	Hetero 16-mer	A8, B8	D4	Dihedral	I 1 2 1
7QSX	Zarzycki, J., Schulz, L., Erb, T.J., Hochberg, G.K.A.	X-RAY DIFFRACTION	2022-01-14	7QSX	1	2.7	Non-obligately L8S8-complex forming RubisCO derived from ancestral sequence reconstruction and rational engineering in L8 complex	Escherichia coli 'BL21-Gold(DE3)pLysS AG	synthetic construct	Homo 8-mer	A8	D4	Dihedral	P 1 21 1
7QSY	Zarzycki, J., Schulz, L., Erb, T.J., Hochberg, G.K.A.	X-RAY DIFFRACTION	2022-01-14	7QSY	2	2.1	Non-obligately L8S8-complex forming RubisCO derived from ancestral sequence reconstruction and rational engineering in L8S8 complex	Escherichia coli 'BL21-Gold(DE3)pLysS AG	synthetic construct	Hetero 16-mer	A8, B8	D4	Dihedral	I 1 2 1
7QSV	Zarzycki, J., Schulz, L., Erb, T.J., Hochberg, G.K.A.	X-RAY DIFFRACTION	2022-01-14	7QSV	1	2.1	L8-complex forming RubisCO derived from ancestral sequence reconstruction of the last common ancestor of Form I'' and Form I RubisCOs	Escherichia coli 'BL21-Gold(DE3)pLysS AG	synthetic construct	Homo 8-mer	A8	D4	Dihedral	C 1 2 1
1BXN	Hansen, S., Vollan, V.B., Hough, E., Andersen, K.	X-RAY DIFFRACTION	1998-10-06	1BXN	2	2.7	THE CRYSTAL STRUCTURE OF RUBISCO FROM ALCALIGENES EUTROPHUS TO 2.7 ANGSTROMS.		Cupriavidus necator	Hetero 16-mer	A8, B8	D4	Dihedral	P 43 21 2
5NV3	Bracher, A., Milicic, G., Ciniawsky, S., Wendler, P., Hayer-Hartl, M., Hartl, F.U.	ELECTRON MICROSCOPY	2017-05-03	5NV3	2	3.39	Structure of Rubisco from Rhodobacter sphaeroides in complex with CABP	Escherichia coli BL21(DE3)	Cereibacter sphaeroides	Hetero 16-mer	A8, B8	D4	Dihedral
1BWV	Sugawara, H., Yamamoto, H., Shibata, N., Inoue, T., Miyake, C., Yokota, A., Kai, Y.	X-RAY DIFFRACTION	1998-09-29	1BWV	2	2.4	Activated Ribulose 1,5-Bisphosphate Carboxylase/Oxygenase (RUBISCO) Complexed with the Reaction Intermediate Analogue 2-Carboxyarabinitol 1,5-Bisphosphate		Galdieria partita	Hetero 16-mer	A8, B8	D4	Dihedral	P 64
1IWA	Okano, Y., Mizohata, E., Xie, Y., Matsumura, H., Sugawara, H., Inoue, T., Yokota, A., Kai, Y.	X-RAY DIFFRACTION	2002-04-30	1IWA	2	2.6	RUBISCO FROM GALDIERIA PARTITA		Galdieria partita	Hetero 16-mer	A8, B8	D4	Dihedral	C 1 2 1
4F0H	Stec, B.	X-RAY DIFFRACTION	2012-05-04	4F0H	2	1.96	UNACTIVATED RUBISCO with OXYGEN BOUND		Galdieria sulphuraria	Hetero 16-mer	A8, B8	D4	Dihedral	I 4 2 2
4F0K	Stec, B.	X-RAY DIFFRACTION	2012-05-04	4F0K	2	2.05	UNACTIVATED RUBISCO with MAGNESIUM AND CARBON DIOXIDE BOUND		Galdieria sulphuraria	Hetero 16-mer	A8, B8	D4	Dihedral	I 4 2 2
4F0M	Stec, B.	X-RAY DIFFRACTION	2012-05-04	4F0M	2	2.25	UNACTIVATED RUBISCO with MAGNESIUM AND A WATER MOLECULE BOUND		Galdieria sulphuraria	Hetero 16-mer	A8, B8	D4	Dihedral	I 4 2 2
8BDB	Andersson, I., Gunn, L.H.	X-RAY DIFFRACTION	2022-10-19	8BDB	3	1.7	Ribulose-1,5-bisphosphate carboxylase/oxygenase from Griffithsia monilis		Griffithsia monilis	Hetero 16-mer	A8, B8	D4	Dihedral	C 1 2 1
5MZ2	Andersson, I., Valegard, K.	X-RAY DIFFRACTION	2017-01-30	5MZ2	2	1.9	Rubisco from Thalassiosira antarctica		Thalassiosira antarctica var. borealis	Hetero 16-mer	A8, B8	D4	Dihedral	P 1 21 1
5N9Z	Andersson, I., Valegard, K.	X-RAY DIFFRACTION	2017-02-27	5N9Z	2	1.899	Rubisco from Thalassiosira hyalina		Thalassiosira hyalina	Hetero 16-mer	A8, B8	D4	Dihedral	P 1 21 1
5OYA	Valegard, K., Andersson, I.	X-RAY DIFFRACTION	2017-09-08	5OYA	3	1.8	Unusual posttranslational modifications revealed in crystal structures of diatom Rubisco.		Chaetoceros socialis	Hetero 16-mer	A8, B8	D4	Dihedral	C 1 2 1
6FTL	Andersson, I., Valegard, K.	X-RAY DIFFRACTION	2018-02-22	6FTL	2	2.6	Rubisco from Skeletonema marinoi		Skeletonema marinoi	Hetero 16-mer	A8, B8	D4	Dihedral	P 41 21 2
7YK5	Oh, Z.G., Ang, W.S.L., Bhushan, S., Mueller-Cajar, O.	ELECTRON MICROSCOPY	2022-07-21	7YK5	4	2	Rubisco from Phaeodactylum tricornutum bound to PYCO1(452-592)		Phaeodactylum tricornutum	Hetero 28-mer	A8, B8, C8, D4	C4	Cyclic
