# Supplementary material for: Rubisco kinetic acclimation at the holoenzyme level
Source: Proc Natl Acad Sci U S A. 2026 Apr 15;123(16):e2519914123. doi: 10.1073/pnas.2519914123 (PMC13099605; doi:10.1073/pnas.2519914123)
Supplement: Supplementary file 3 — Dataset S02 (XLSX) [file pnas.2519914123.sd02.xlsx]

## Sheet: Dataset S2
Dataset S2: Plasmids used in this study.
Name	Backbone	Antibiotic	Protein	Tag	Mw (kDa)	Expression host	Induction	Comment	Reference	Sequence
L2.1 1BHis-1BStrep	pAGM4723	Kan	SSu1BHis, SSu1BStrep, OlesinRFP	C-His, C-Strep, RFP	21.12, 21.33, 44.64	A. thaliana		Transformed into A. tumefaciens GV3101 for use in floral dipping	This study	GGGACACGAAGTGATCCGTTTAAACTATCAGTGTTTGACAGGATATATTGGCGGGTAAACCTAAGAGAAAAGAGCGTTTATTAGAATAATCGGATATTTAAAAGGGCGTGAAAAGGTTTATCCGTTCGTCCATTTGTATGTGCATGCCAACCACAGGGTTCCCCTCGGGAGTCAGCCGTGCGGCTGCATGAAATCCTGGCCGGTTTGTCTGATGCCAAGCTGGCGGCCTGGCCGGCCAGCTTGGCCGCTGAAGAAACCGAGCGCCGCCGTCTAAAAAGGTGATGTGTATTTGAGTAAAACAGCTTGCGTCATGCGGTCGCTGCGTATATGATGCGATGAGTAAATAAACAAATACGCAAGGGGAACGCATGAAGGTTATCGCTGTACTTAACCAGAAAG…
L2.2 1BHis-1AStrep	pAGM4723	Kan	SSu1BHis, SSu1AStrep, OlesinRFP	C-His, C-Strep, RFP	21.12, 21.26, 44.64	A. thaliana		Transformed into A. tumefaciens GV3101 for use in floral dipping	This study	GGGACACGAAGTGATCCGTTTAAACTATCAGTGTTTGACAGGATATATTGGCGGGTAAACCTAAGAGAAAAGAGCGTTTATTAGAATAATCGGATATTTAAAAGGGCGTGAAAAGGTTTATCCGTTCGTCCATTTGTATGTGCATGCCAACCACAGGGTTCCCCTCGGGAGTCAGCCGTGCGGCTGCATGAAATCCTGGCCGGTTTGTCTGATGCCAAGCTGGCGGCCTGGCCGGCCAGCTTGGCCGCTGAAGAAACCGAGCGCCGCCGTCTAAAAAGGTGATGTGTATTTGAGTAAAACAGCTTGCGTCATGCGGTCGCTGCGTATATGATGCGATGAGTAAATAAACAAATACGCAAGGGGAACGCATGAAGGTTATCGCTGTACTTAACCAGAAAG…
L2.3 2BHis-1BStrep	pAGM4723	Kan	SSu2BHis, SSu1BStrep, OlesinRFP	C-His, C-Strep, RFP	21.17, 21.33, 44.64	A. thaliana		Transformed into A. tumefaciens GV3101 for use in floral dipping	This study	GGGACACGAAGTGATCCGTTTAAACTATCAGTGTTTGACAGGATATATTGGCGGGTAAACCTAAGAGAAAAGAGCGTTTATTAGAATAATCGGATATTTAAAAGGGCGTGAAAAGGTTTATCCGTTCGTCCATTTGTATGTGCATGCCAACCACAGGGTTCCCCTCGGGAGTCAGCCGTGCGGCTGCATGAAATCCTGGCCGGTTTGTCTGATGCCAAGCTGGCGGCCTGGCCGGCCAGCTTGGCCGCTGAAGAAACCGAGCGCCGCCGTCTAAAAAGGTGATGTGTATTTGAGTAAAACAGCTTGCGTCATGCGGTCGCTGCGTATATGATGCGATGAGTAAATAAACAAATACGCAAGGGGAACGCATGAAGGTTATCGCTGTACTTAACCAGAAAG…
L2.4 2BHis-1AStrep	pAGM4723	Kan	SSu2BHis, SSu1AStrep, OlesinRFP	C-His, C-Strep, RFP	21.17, 21.26, 44.64	A. thaliana		Transformed into A. tumefaciens GV3101 for use in floral dipping	This study	GGGACACGAAGTGATCCGTTTAAACTATCAGTGTTTGACAGGATATATTGGCGGGTAAACCTAAGAGAAAAGAGCGTTTATTAGAATAATCGGATATTTAAAAGGGCGTGAAAAGGTTTATCCGTTCGTCCATTTGTATGTGCATGCCAACCACAGGGTTCCCCTCGGGAGTCAGCCGTGCGGCTGCATGAAATCCTGGCCGGTTTGTCTGATGCCAAGCTGGCGGCCTGGCCGGCCAGCTTGGCCGCTGAAGAAACCGAGCGCCGCCGTCTAAAAAGGTGATGTGTATTTGAGTAAAACAGCTTGCGTCATGCGGTCGCTGCGTATATGATGCGATGAGTAAATAAACAAATACGCAAGGGGAACGCATGAAGGTTATCGCTGTACTTAACCAGAAAG…
pRSFduet-AtRbcLScHis	pRSFDuet-1	Kan	LSu, SSu2BHis	none, C-His	52.96, 15.62	E. coli BL21(DE3)	Autoinduction	Gift from Oliver Mueller-Cajar	Aigner et al., (2017), Science. 358(6368), 1272-1278.; Wilson et al., (2019), FEBS Letters. 593(6), 611-621.; Ng et al., (2020), JBC. 295(48), 16427-16435.	GCCTAATGAGTGAGCTAACTTACATTAATTGCGTTGCGCTCACTGCCCGCTTTCCAGTCGGGAAACCTGTCGTGCCAGCTGCATTAATGAATCGGCCAACGCGCGGGGAGAGGCGGTTTGCGTATTGGGCGCCAGGGTGGTTTTTCTTTTCACCAGTGAGACGGGCAACAGCTGATTGCCCTTCACCGCCTGGCCCTGAGAGAGTTGCAGCAAGCGGTCCACGCTGGTTTGCCCCAGCAGGCGAAAATCCTGTTTGATGGTGGTTAACGGCGGGATATAACATGAGCTGTCTTCGGTATCGTCGTATCCCACTACCGAGATGTCCGCACCAACGCGCAGCCCGGACTCGGTAATGGCGCGCATTGCGCCCAGCGCCATCTGATCGTTGGCAACCAGCAT…
p11a-AtC60ab/C20	pET-11a	Amp	Cpn60a1, Cpn60b1, Cpn20	none, none, none	57.26, 58.46, 21.53	E. coli BL21(DE3)	Autoinduction	Gift from Manajit Hayer-Hartl	Aigner et al., (2017), Science. 358(6368), 1272-1278.	ASCTTCTTGAAGACGAAAGGGCCTCGTGATACGCCTATTTTTATAGGTTAATGTCATGATAATAATGGTTTCTTAGACGTCAGGTGGCACTTTTCGGGGAAATGTGCGCGGAACCCCTATTTGTTTATTTTTCTAAATACATTCAAATATGTATCCGCTCATGAGACAATAACCCTGATAAATGCTTCAATAATATTGAAAAAGGAAGAGTATGAGTATTCAACATTTCCGTGTCGCCCTTATTCCCTTTTTTGCGGCATTTTGCCTTCCTGTTTTTGCTCACCCAGAAACGCTGGTGAAAGTAAAAGATGCTGAAGATCAGTTGGGTGCACGAGTGGGTTACATCGAACTGGATCTCAACAGCGGTAAGATCCTTGAGAGTTTTCGCCCCGAAGAACG…
pCDFduet-AtR1/R2/Rx/B2	pCDFDuet-1	Strep/Spec	Raf1.2, Raf2, RbcX2, BSD2	none, none, none, none	43.87, 18.79, 16.87, 8.48	E. coli BL21(DE3)	Autoinduction	Gift from Manajit Hayer-Hartl	Aigner et al., (2017), Science. 358(6368), 1272-1278.	CGACTCCTGCATTAGGAAATTAATACGACTCACTATAGGGGAATTGTGAGCGGATAACAATTCCCCTGTAGAAATAATTTTGTTTAACTTTAATAAGGAGATATACCATGGGTATGCAACAGCTCTACCAACCGTTCCGACCACCGTCATCTCCCATTCCAACCCAATTCCGTTCACTCGACTCCGCCGGTAAAATCGAAATCCTCGCCGGTCGAATGGCTCTCTGGTTCGAATACGCACCTCTTATCTCTTCTCTTTACACCGATGGTTTCACTCCTCCAACCATCGAAGAACTCACCGGAATCTCAAGCATCGAACAGAACCGTTTAATCGTCGGTGCGCAAGTTCGTGACTCAATTCTTCAATCTATCCATGAACCGGAACTTATTTCTGCGTTCG…
pRSFDuet 1BStrep-1BHis	pRSFDuet-1	Kan	LSu, SSu1BStrep, SSu1BHis	none, C-Strep, C-His	52.96, 15.84, 15.62	E. coli BL21(DE3)	Autoinduction		This study	ATTCACCACCCTGAATTGACTCTCTTCCGGGCGCTATCATGCCATACCGCGAAAGGTTTTGCGCCATTCGATGGTGTCCGGGATCTCGACGCTCTCCCTTATGCGACTCCTGCATTAGGAAATTAATACGACTCACTATAGGGGAATTGTGAGCGGATAACAATTCCCCTGTAGAAATAATTTTGTTTAACTTTAATAAGGAGGAATAAACCATGTCACCACAAACAGAGACTAAAGCAAGTGTTGGGTTCAAAGCTGGTGTTAAAGAGTATAAATTGACTTACTATACTCCTGAATATGAAACCAAGGATACTGATATCTTGGCAGCATTCCGAGTAACTCCTCAACCTGGAGTTCCACCTGAAGAAGCAGGGGCTGCGGTAGCTGCTGAATCTTCTA…
pRSFDuet 1BHis-1AStrep	pRSFDuet-1	Kan	LSu, SSu1BHis, SSu1AStrep	none, C-His, C-Strep	52.96, 15.62, 15.74	E. coli BL21(DE3)	Autoinduction		This study	ATTCACCACCCTGAATTGACTCTCTTCCGGGCGCTATCATGCCATACCGCGAAAGGTTTTGCGCCATTCGATGGTGTCCGGGATCTCGACGCTCTCCCTTATGCGACTCCTGCATTAGGAAATTAATACGACTCACTATAGGGGAATTGTGAGCGGATAACAATTCCCCTGTAGAAATAATTTTGTTTAACTTTAATAAGGAGGAATAAACCATGTCACCACAAACAGAGACTAAAGCAAGTGTTGGGTTCAAAGCTGGTGTTAAAGAGTATAAATTGACTTACTATACTCCTGAATATGAAACCAAGGATACTGATATCTTGGCAGCATTCCGAGTAACTCCTCAACCTGGAGTTCCACCTGAAGAAGCAGGGGCTGCGGTAGCTGCTGAATCTTCTA…
pRSFDuet 2B/3BHis-1BStrep	pRSFDuet-1	Kan	LSu, SSu2B/3BHis, SSu1BStrep	none, C-His, C-Strep	52.96, 15.62, 15.84	E. coli BL21(DE3)	Autoinduction		This study	ATTCACCACCCTGAATTGACTCTCTTCCGGGCGCTATCATGCCATACCGCGAAAGGTTTTGCGCCATTCGATGGTGTCCGGGATCTCGACGCTCTCCCTTATGCGACTCCTGCATTAGGAAATTAATACGACTCACTATAGGGGAATTGTGAGCGGATAACAATTCCCCTGTAGAAATAATTTTGTTTAACTTTAATAAGGAGGAATAAACCATGTCACCACAAACAGAGACTAAAGCAAGTGTTGGGTTCAAAGCTGGTGTTAAAGAGTATAAATTGACTTACTATACTCCTGAATATGAAACCAAGGATACTGATATCTTGGCAGCATTCCGAGTAACTCCTCAACCTGGAGTTCCACCTGAAGAAGCAGGGGCTGCGGTAGCTGCTGAATCTTCTA…
pRSFDuet 2B/3BHis-1AStrep	pRSFDuet-1	Kan	LSu, SSu2B/3BHis, SSu1AStrep	none, C-His, C-Strep	52.96, 15.62, 15.74	E. coli BL21(DE3)	Autoinduction		This study	ATTCACCACCCTGAATTGACTCTCTTCCGGGCGCTATCATGCCATACCGCGAAAGGTTTTGCGCCATTCGATGGTGTCCGGGATCTCGACGCTCTCCCTTATGCGACTCCTGCATTAGGAAATTAATACGACTCACTATAGGGGAATTGTGAGCGGATAACAATTCCCCTGTAGAAATAATTTTGTTTAACTTTAATAAGGAGGAATAAACCATGTCACCACAAACAGAGACTAAAGCAAGTGTTGGGTTCAAAGCTGGTGTTAAAGAGTATAAATTGACTTACTATACTCCTGAATATGAAACCAAGGATACTGATATCTTGGCAGCATTCCGAGTAACTCCTCAACCTGGAGTTCCACCTGAAGAAGCAGGGGCTGCGGTAGCTGCTGAATCTTCTA…
pRSFDuet 1AHis	pRSFDuet-1	Kan	LSu, SSu1AHis	none, C-His	52.96, 15.52	E. coli BL21(DE3)	Autoinduction		This study	GCCTAATGAGTGAGCTAACTTACATTAATTGCGTTGCGCTCACTGCCCGCTTTCCAGTCGGGAAACCTGTCGTGCCAGCTGCATTAATGAATCGGCCAACGCGCGGGGAGAGGCGGTTTGCGTATTGGGCGCCAGGGTGGTTTTTCTTTTCACCAGTGAGACGGGCAACAGCTGATTGCCCTTCACCGCCTGGCCCTGAGAGAGTTGCAGCAAGCGGTCCACGCTGGTTTGCCCCAGCAGGCGAAAATCCTGTTTGATGGTGGTTAACGGCGGGATATAACATGAGCTGTCTTCGGTATCGTCGTATCCCACTACCGAGATGTCCGCACCAACGCGCAGCCCGGACTCGGTAATGGCGCGCATTGCGCCCAGCGCCATCTGATCGTTGGCAACCAGCAT…
pRSFDuet 1BHis	pRSFDuet-1	Kan	LSu, SSu1BHis	none, C-His	52.96, 15.62	E. coli BL21(DE3)	Autoinduction		This study	ATTCACCACCCTGAATTGACTCTCTTCCGGGCGCTATCATGCCATACCGCGAAAGGTTTTGCGCCATTCGATGGTGTCCGGGATCTCGACGCTCTCCCTTATGCGACTCCTGCATTAGGAAATTAATACGACTCACTATAGGGGAATTGTGAGCGGATAACAATTCCCCTGTAGAAATAATTTTGTTTAACTTTAATAAGGAGGAATAAACCATGTCACCACAAACAGAGACTAAAGCAAGTGTTGGGTTCAAAGCTGGTGTTAAAGAGTATAAATTGACTTACTATACTCCTGAATATGAAACCAAGGATACTGATATCTTGGCAGCATTCCGAGTAACTCCTCAACCTGGAGTTCCACCTGAAGAAGCAGGGGCTGCGGTAGCTGCTGAATCTTCTA…
pRSFDuet 1BStrep	pRSFDuet-1	Kan	LSu, SSu1BStrep	none, C-Strep	52.96, 15.84	E. coli BL21(DE3)	Autoinduction		This study	ATTCACCACCCTGAATTGACTCTCTTCCGGGCGCTATCATGCCATACCGCGAAAGGTTTTGCGCCATTCGATGGTGTCCGGGATCTCGACGCTCTCCCTTATGCGACTCCTGCATTAGGAAATTAATACGACTCACTATAGGGGAATTGTGAGCGGATAACAATTCCCCTGTAGAAATAATTTTGTTTAACTTTAATAAGGAGGAATAAACCATGTCACCACAAACAGAGACTAAAGCAAGTGTTGGGTTCAAAGCTGGTGTTAAAGAGTATAAATTGACTTACTATACTCCTGAATATGAAACCAAGGATACTGATATCTTGGCAGCATTCCGAGTAACTCCTCAACCTGGAGTTCCACCTGAAGAAGCAGGGGCTGCGGTAGCTGCTGAATCTTCTA…
pRSFDuet 1AStrep	pRSFDuet-1	Kan	LSu, SSu1AStrep	none, C-Strep	52.96, 15.74	E. coli BL21(DE3)	Autoinduction		This study	GCCTAATGAGTGAGCTAACTTACATTAATTGCGTTGCGCTCACTGCCCGCTTTCCAGTCGGGAAACCTGTCGTGCCAGCTGCATTAATGAATCGGCCAACGCGCGGGGAGAGGCGGTTTGCGTATTGGGCGCCAGGGTGGTTTTTCTTTTCACCAGTGAGACGGGCAACAGCTGATTGCCCTTCACCGCCTGGCCCTGAGAGAGTTGCAGCAAGCGGTCCACGCTGGTTTGCCCCAGCAGGCGAAAATCCTGTTTGATGGTGGTTAACGGCGGGATATAACATGAGCTGTCTTCGGTATCGTCGTATCCCACTACCGAGATGTCCGCACCAACGCGCAGCCCGGACTCGGTAATGGCGCGCATTGCGCCCAGCGCCATCTGATCGTTGGCAACCAGCAT…
pRSFDuet 2B/3BStrep	pRSFDuet-1	Kan	LSu, SSu2B/3BStrep	none, C-Strep	52.96, 15.84	E. coli BL21(DE3)	Autoinduction		This study	GCCTAATGAGTGAGCTAACTTACATTAATTGCGTTGCGCTCACTGCCCGCTTTCCAGTCGGGAAACCTGTCGTGCCAGCTGCATTAATGAATCGGCCAACGCGCGGGGAGAGGCGGTTTGCGTATTGGGCGCCAGGGTGGTTTTTCTTTTCACCAGTGAGACGGGCAACAGCTGATTGCCCTTCACCGCCTGGCCCTGAGAGAGTTGCAGCAAGCGGTCCACGCTGGTTTGCCCCAGCAGGCGAAAATCCTGTTTGATGGTGGTTAACGGCGGGATATAACATGAGCTGTCTTCGGTATCGTCGTATCCCACTACCGAGATGTCCGCACCAACGCGCAGCCCGGACTCGGTAATGGCGCGCATTGCGCCCAGCGCCATCTGATCGTTGGCAACCAGCAT…
pRSFDuet 1B(GB1)His-1BStrep	pRSFDuet-1	Kan	LSu, SSu1B(GB1)His, SSu1BStrep	none, C-GB1-His, C-Strep	52.96, 22.45, 15.84	E. coli BL21(DE3)	Autoinduction		This study	ATTCACCACCCTGAATTGACTCTCTTCCGGGCGCTATCATGCCATACCGCGAAAGGTTTTGCGCCATTCGATGGTGTCCGGGATCTCGACGCTCTCCCTTATGCGACTCCTGCATTAGGAAATTAATACGACTCACTATAGGGGAATTGTGAGCGGATAACAATTCCCCTGTAGAAATAATTTTGTTTAACTTTAATAAGGAGGAATAAACCATGTCACCACAAACAGAGACTAAAGCAAGTGTTGGGTTCAAAGCTGGTGTTAAAGAGTATAAATTGACTTACTATACTCCTGAATATGAAACCAAGGATACTGATATCTTGGCAGCATTCCGAGTAACTCCTCAACCTGGAGTTCCACCTGAAGAAGCAGGGGCTGCGGTAGCTGCTGAATCTTCTA…
pRSFDuet 1B(GB1)His-1AStrep	pRSFDuet-1	Kan	LSu, SSu1B(GB1)His, SSu1AStrep	none, C-GB1-His, C-Strep	52.96, 22.45, 15.74	E. coli BL21(DE3)	Autoinduction		This study	ATTCACCACCCTGAATTGACTCTCTTCCGGGCGCTATCATGCCATACCGCGAAAGGTTTTGCGCCATTCGATGGTGTCCGGGATCTCGACGCTCTCCCTTATGCGACTCCTGCATTAGGAAATTAATACGACTCACTATAGGGGAATTGTGAGCGGATAACAATTCCCCTGTAGAAATAATTTTGTTTAACTTTAATAAGGAGGAATAAACCATGTCACCACAAACAGAGACTAAAGCAAGTGTTGGGTTCAAAGCTGGTGTTAAAGAGTATAAATTGACTTACTATACTCCTGAATATGAAACCAAGGATACTGATATCTTGGCAGCATTCCGAGTAACTCCTCAACCTGGAGTTCCACCTGAAGAAGCAGGGGCTGCGGTAGCTGCTGAATCTTCTA…
pRSFDuet 2B/3B(GB1)His-1BStrep	pRSFDuet-1	Kan	LSu, SSu2B/3B(GB1)His, SSu1BStrep	none, C-GB1-His, C-Strep	52.96, 22.45, 15.84	E. coli BL21(DE3)	Autoinduction		This study	ATTCACCACCCTGAATTGACTCTCTTCCGGGCGCTATCATGCCATACCGCGAAAGGTTTTGCGCCATTCGATGGTGTCCGGGATCTCGACGCTCTCCCTTATGCGACTCCTGCATTAGGAAATTAATACGACTCACTATAGGGGAATTGTGAGCGGATAACAATTCCCCTGTAGAAATAATTTTGTTTAACTTTAATAAGGAGGAATAAACCATGTCACCACAAACAGAGACTAAAGCAAGTGTTGGGTTCAAAGCTGGTGTTAAAGAGTATAAATTGACTTACTATACTCCTGAATATGAAACCAAGGATACTGATATCTTGGCAGCATTCCGAGTAACTCCTCAACCTGGAGTTCCACCTGAAGAAGCAGGGGCTGCGGTAGCTGCTGAATCTTCTA…
pRSFDuet 2B/3B(GB1)His-1AStrep	pRSFDuet-1	Kan	LSu, SSu2B/3B(GB1)His, SSu1AStrep	none, C-GB1-His, C-Strep	52.96, 22.45, 15.74	E. coli BL21(DE3)	Autoinduction		This study	ATTCACCACCCTGAATTGACTCTCTTCCGGGCGCTATCATGCCATACCGCGAAAGGTTTTGCGCCATTCGATGGTGTCCGGGATCTCGACGCTCTCCCTTATGCGACTCCTGCATTAGGAAATTAATACGACTCACTATAGGGGAATTGTGAGCGGATAACAATTCCCCTGTAGAAATAATTTTGTTTAACTTTAATAAGGAGGAATAAACCATGTCACCACAAACAGAGACTAAAGCAAGTGTTGGGTTCAAAGCTGGTGTTAAAGAGTATAAATTGACTTACTATACTCCTGAATATGAAACCAAGGATACTGATATCTTGGCAGCATTCCGAGTAACTCCTCAACCTGGAGTTCCACCTGAAGAAGCAGGGGCTGCGGTAGCTGCTGAATCTTCTA…
pRSFDuet 2B/3B(GB1)His	pRSFDuet-1	Kan	LSu, SSu2B/3B(GB1)His	none, C-GB1-His	52.96, 22.45	E. coli BL21(DE3)	Autoinduction		This study	ATTCACCACCCTGAATTGACTCTCTTCCGGGCGCTATCATGCCATACCGCGAAAGGTTTTGCGCCATTCGATGGTGTCCGGGATCTCGACGCTCTCCCTTATGCGACTCCTGCATTAGGAAATTAATACGACTCACTATAGGGGAATTGTGAGCGGATAACAATTCCCCTGTAGAAATAATTTTGTTTAACTTTAATAAGGAGGAATAAACCATGTCACCACAAACAGAGACTAAAGCAAGTGTTGGGTTCAAAGCTGGTGTTAAAGAGTATAAATTGACTTACTATACTCCTGAATATGAAACCAAGGATACTGATATCTTGGCAGCATTCCGAGTAACTCCTCAACCTGGAGTTCCACCTGAAGAAGCAGGGGCTGCGGTAGCTGCTGAATCTTCTA…
