# Supplementary material for: Rubisco kinetic acclimation at the holoenzyme level
Source: Proc Natl Acad Sci U S A. 2026 Apr 15;123(16):e2519914123. doi: 10.1073/pnas.2519914123 (PMC13099605; doi:10.1073/pnas.2519914123)
Supplement: Supplementary file 4 — Dataset S03 (XLSX) [file pnas.2519914123.sd03.xlsx]

## Sheet: Dataset S3 - Dual SSu
Dataset S3: Western blotting data used for quantification of His-skew and heterogeneity. Western blotting data from dual SSu purifications and associated single SSu dilution series.
Blot ID	Rubisco	Replicate	Purification	Antibody	Dilution	Loading volume (µL)	Blot band intensity	Uncorrected concentration (µg/µL)	Corrected concentration (µg/µL)
20241103 1BS-1BH native antiHis	1BS-1BH	1	Sol	His	0.125	10	159969	0.836385	0.836385
20241103 1BS-1BH native antiHis	1BS-1BH	1	H	His	0.25	10	73800	0.192929	0.836385
20241103 1BS-1BH native antiHis	1BS-1BH	1	H>S	His	1	10	56286	0.0367859	0.50058
20241103 1BS-1BH native antiHis	1BS-1BH	2	Sol	His	0.125	10	177987	0.930591	0.930591
20241103 1BS-1BH native antiHis	1BS-1BH	2	H	His	0.25	10	77370	0.202261	0.930591
20241103 1BS-1BH native antiHis	1BS-1BH	2	H>S	His	1	10	100728	0.065831	0.562809
20241103 1BS-1BH native antiHis	1BS-1BH	3	Sol	His	0.125	10	200919	1.05049	1.05049
20241103 1BS-1BH native antiHis	1BS-1BH	3	H	His	0.25	10	68589	0.179306	1.05049
20241103 1BS-1BH native antiHis	1BS-1BH	3	H>S	His	1	10	59441	0.0388478	0.646872
20241103 1BS-1BH native antiStrep	1BS-1BH	1	Sol	Strep	0.125	10	103883	0.733404	0.733404
20241103 1BS-1BH native antiStrep	1BS-1BH	1	H	Strep	0.25	10	17119	0.0604292	0.261973
20241103 1BS-1BH native antiStrep	1BS-1BH	1	H>S	Strep	1	10	21815	0.0192515	0.261973
20241103 1BS-1BH native antiStrep	1BS-1BH	2	Sol	Strep	0.125	10	94330	0.665961	0.665961
20241103 1BS-1BH native antiStrep	1BS-1BH	2	H	Strep	0.25	10	19396	0.0684669	0.315012
20241103 1BS-1BH native antiStrep	1BS-1BH	2	H>S	Strep	1	10	41753	0.0368465	0.315012
20241103 1BS-1BH native antiStrep	1BS-1BH	3	Sol	Strep	0.125	10	125783	0.888016	0.888016
20241103 1BS-1BH native antiStrep	1BS-1BH	3	H	Strep	0.25	10	18593	0.0656324	0.384516
20241103 1BS-1BH native antiStrep	1BS-1BH	3	H>S	Strep	1	10	26167	0.0230921	0.384516
20241105 1BH-1AS native antiHis	1BH-1AS	1	Sol	His	0.125	10	126704	0.58869	0.58869
20241105 1BH-1AS native antiHis	1BH-1AS	1	H	His	0.25	10	18192	0.0422617	0.58869
20241105 1BH-1AS native antiHis	1BH-1AS	1	H>S	His	1	10	11892	0.00690655	0.457117
20241105 1BH-1AS native antiHis	1BH-1AS	2	Sol	His	0.125	10	107749	0.500621	0.500621
20241105 1BH-1AS native antiHis	1BH-1AS	2	H	His	0.25	10	26609	0.0618151	0.500621
20241105 1BH-1AS native antiHis	1BH-1AS	2	H>S	His	1	10	8890	0.00516307	0.280019
20241105 1BH-1AS native antiHis	1BH-1AS	3	Sol	His	0.125	10	137452	0.638627	0.638627
20241105 1BH-1AS native antiHis	1BH-1AS	3	H	His	0.25	10	33589	0.0780303	0.638627
20241105 1BH-1AS native antiHis	1BH-1AS	3	H>S	His	1	10	8989	0.00522056	0.407447
20241105 1BH-1AS native antiStrep	1BH-1AS	1	Sol	Strep	0.125	10	113499	0.701201	0.701201
20241105 1BH-1AS native antiStrep	1BH-1AS	1	H	Strep	0.25	10	9377	0.0289657	0.403482
20241105 1BH-1AS native antiStrep	1BH-1AS	1	H>S	Strep	1	10	7894	0.00609617	0.403482
20241105 1BH-1AS native antiStrep	1BH-1AS	2	Sol	Strep	0.125	10	91907	0.567804	0.567804
20241105 1BH-1AS native antiStrep	1BH-1AS	2	H	Strep	0.25	10	12091	0.0373493	0.30248
20241105 1BH-1AS native antiStrep	1BH-1AS	2	H>S	Strep	1	10	7222	0.00557722	0.30248
20241105 1BH-1AS native antiStrep	1BH-1AS	3	Sol	Strep	0.125	10	152690	0.943324	0.943324
20241105 1BH-1AS native antiStrep	1BH-1AS	3	H	Strep	0.25	10	18798	0.0580673	0.475243
20241105 1BH-1AS native antiStrep	1BH-1AS	3	H>S	Strep	1	10	7885	0.00608922	0.475243
20241106 2B3BH-1BS native antiHis	2B3BH-1BS	1	Sol	His	0.125	10	50090	0.328129	0.328129
20241106 2B3BH-1BS native antiHis	2B3BH-1BS	1	H	His	0.25	10	5183	0.0169763	0.328129
20241106 2B3BH-1BS native antiHis	2B3BH-1BS	1	H>S	His	1	10	3349	0.00274232	0.257852
20241106 2B3BH-1BS native antiHis	2B3BH-1BS	2	Sol	His	0.125	10	51961	0.340385	0.340385
20241106 2B3BH-1BS native antiHis	2B3BH-1BS	2	H	His	0.25	10	5201	0.0170353	0.340385
20241106 2B3BH-1BS native antiHis	2B3BH-1BS	2	H>S	His	1	10	3280	0.00268582	0.266403
20241106 2B3BH-1BS native antiHis	2B3BH-1BS	3	Sol	His	0.125	10	44926	0.2943	0.2943
20241106 2B3BH-1BS native antiHis	2B3BH-1BS	3	H	His	0.25	10	4569	0.0149653	0.2943
20241106 2B3BH-1BS native antiHis	2B3BH-1BS	3	H>S	His	1	10	3382	0.00276934	0.262233
20241106 2B3BH-1BS native antiStrep	2B3BH-1BS	1	Sol	Strep	0.125	10	63252	0.436463	0.436463
20241106 2B3BH-1BS native antiStrep	2B3BH-1BS	1	H	Strep	0.25	10	3882	0.0133937	0.25888
20241106 2B3BH-1BS native antiStrep	2B3BH-1BS	1	H>S	Strep	1	10	3192	0.00275326	0.25888
20241106 2B3BH-1BS native antiStrep	2B3BH-1BS	2	Sol	Strep	0.125	10	73915	0.510042	0.510042
20241106 2B3BH-1BS native antiStrep	2B3BH-1BS	2	H	Strep	0.25	10	3666	0.0126484	0.25273
20241106 2B3BH-1BS native antiStrep	2B3BH-1BS	2	H>S	Strep	1	10	2954	0.00254797	0.25273
20241106 2B3BH-1BS native antiStrep	2B3BH-1BS	3	Sol	Strep	0.125	10	68052	0.469585	0.469585
20241106 2B3BH-1BS native antiStrep	2B3BH-1BS	3	H	Strep	0.25	10	3190	0.0110061	0.216442
20241106 2B3BH-1BS native antiStrep	2B3BH-1BS	3	H>S	Strep	1	10	2650	0.00228575	0.216442
20241106 2B3BH-1AS native antiHis	2B3BH-1AS	1	Sol	His	0.125	10	122649	0.495807	0.495807
20241106 2B3BH-1AS native antiHis	2B3BH-1AS	1	H	His	0.25	10	26966	0.0545048	0.495807
20241106 2B3BH-1AS native antiHis	2B3BH-1AS	1	H>S	His	1	10	14240	0.00719562	0.314616
20241106 2B3BH-1AS native antiHis	2B3BH-1AS	2	Sol	His	0.125	10	125494	0.507308	0.507308
20241106 2B3BH-1AS native antiHis	2B3BH-1AS	2	H	His	0.25	10	50973	0.103029	0.507308
20241106 2B3BH-1AS native antiHis	2B3BH-1AS	2	H>S	His	1	10	26253	0.0132659	0.242293
20241106 2B3BH-1AS native antiHis	2B3BH-1AS	3	Sol	His	0.125	10	130195	0.526311	0.526311
20241106 2B3BH-1AS native antiHis	2B3BH-1AS	3	H	His	0.25	10	19815	0.0400509	0.526311
20241106 2B3BH-1AS native antiHis	2B3BH-1AS	3	H>S	His	1	10	8817	0.00445532	0.304013
20241106 2B3BH-1AS native antiStrep	2B3BH-1AS	1	Sol	Strep	0.125	10	128681	0.410046	0.410046
20241106 2B3BH-1AS native antiStrep	2B3BH-1AS	1	H	Strep	0.25	10	8337	0.013283	0.12083
20241106 2B3BH-1AS native antiStrep	2B3BH-1AS	1	H>S	Strep	1	10	6938	0.00276352	0.12083
20241106 2B3BH-1AS native antiStrep	2B3BH-1AS	2	Sol	Strep	0.125	10	134305	0.427967	0.427967
20241106 2B3BH-1AS native antiStrep	2B3BH-1AS	2	H	Strep	0.25	10	8472	0.0134981	0.066464
20241106 2B3BH-1AS native antiStrep	2B3BH-1AS	2	H>S	Strep	1	10	9136	0.00363901	0.066464
20241106 2B3BH-1AS native antiStrep	2B3BH-1AS	3	Sol	Strep	0.125	10	159235	0.507407	0.507407
20241106 2B3BH-1AS native antiStrep	2B3BH-1AS	3	H	Strep	0.25	10	7415	0.0118141	0.155249
20241106 2B3BH-1AS native antiStrep	2B3BH-1AS	3	H>S	Strep	1	10	5712	0.00227518	0.155249
20241210 2B3BH-1AS native antiHis	2B3BH-1AS	4	Sol	His	0.125	10	157406	0.462755	0.462755
20241210 2B3BH-1AS native antiHis	2B3BH-1AS	4	H	His	0.25	10	168020	0.246979	0.462755
20241210 2B3BH-1AS native antiHis	2B3BH-1AS	4	H>S	His	1.067	10	180528	0.0621755	0.432861
20241210 2B3BH-1AS native antiHis	2B3BH-1AS	5	Sol	His	0.125	10	136314	0.400747	0.400747
20241210 2B3BH-1AS native antiHis	2B3BH-1AS	5	H	His	0.25	10	153641	0.225843	0.400747
20241210 2B3BH-1AS native antiHis	2B3BH-1AS	5	H>S	His	1.067	10	206599	0.0711546	0.326777
20241210 2B3BH-1AS native antiHis	2B3BH-1AS	6	Sol	His	0.125	10	178332	0.524274	0.524274
20241210 2B3BH-1AS native antiHis	2B3BH-1AS	6	H	His	0.25	10	128998	0.189619	0.524274
20241210 2B3BH-1AS native antiHis	2B3BH-1AS	6	H>S	His	1.067	10	139007	0.0478753	0.409667
20241210 2B3BH-1AS native antiStrep	2B3BH-1AS	4	Sol	Strep	0.125	10	215768	0.59321	0.59321
20241210 2B3BH-1AS native antiStrep	2B3BH-1AS	4	H	Strep	0.25	10	177328	0.243764	0.45673
20241210 2B3BH-1AS native antiStrep	2B3BH-1AS	4	H>S	Strep	1.067	10	203687	0.065604	0.45673
20241210 2B3BH-1AS native antiStrep	2B3BH-1AS	5	Sol	Strep	0.125	10	175873	0.483527	0.483527
20241210 2B3BH-1AS native antiStrep	2B3BH-1AS	5	H	Strep	0.25	10	175088	0.240684	0.427082
20241210 2B3BH-1AS native antiStrep	2B3BH-1AS	5	H>S	Strep	1.067	10	288733	0.0929959	0.427082
20241210 2B3BH-1AS native antiStrep	2B3BH-1AS	6	Sol	Strep	0.125	10	187650	0.515905	0.515905
20241210 2B3BH-1AS native antiStrep	2B3BH-1AS	6	H	Strep	0.25	10	134284	0.184593	0.510378
20241210 2B3BH-1AS native antiStrep	2B3BH-1AS	6	H>S	Strep	1.067	10	185185	0.0596449	0.510378
20241211 2B3BH-1BS native antiHis	2B3BH-1BS	4	Sol	His	0.125	8	94649	0.687851	0.687851
20241211 2B3BH-1BS native antiHis	2B3BH-1BS	4	H	His	0.25	8	79101	0.287429	0.687851
20241211 2B3BH-1BS native antiHis	2B3BH-1BS	4	H>S	His	1.067	8	113870	0.0969468	0.552759
20241211 2B3BH-1BS native antiHis	2B3BH-1BS	5	Sol	His	0.125	8	127116	0.923802	0.923802
20241211 2B3BH-1BS native antiHis	2B3BH-1BS	5	H	His	0.25	8	57593	0.209275	0.923802
20241211 2B3BH-1BS native antiHis	2B3BH-1BS	5	H>S	His	1.067	8	110994	0.0944982	0.760094
20241211 2B3BH-1BS native antiHis	2B3BH-1BS	6	Sol	His	0.125	8	135747	0.986526	0.986526
20241211 2B3BH-1BS native antiHis	2B3BH-1BS	6	H	His	0.25	8	123756	0.449692	0.986526
20241211 2B3BH-1BS native antiHis	2B3BH-1BS	6	H>S	His	1.067	8	162965	0.138745	0.856102
20241211 2B3BH-1BS native antiStrep	2B3BH-1BS	4	Sol	Strep	0.125	10	120421	0.707196	0.707196
20241211 2B3BH-1BS native antiStrep	2B3BH-1BS	4	H	Strep	0.25	10	66506	0.195285	0.46734
20241211 2B3BH-1BS native antiStrep	2B3BH-1BS	4	H>S	Strep	1.067	10	119137	0.0819653	0.46734
20241211 2B3BH-1BS native antiStrep	2B3BH-1BS	5	Sol	Strep	0.125	10	127065	0.746215	0.746215
20241211 2B3BH-1BS native antiStrep	2B3BH-1BS	5	H	Strep	0.25	10	44047	0.129337	0.570932
20241211 2B3BH-1BS native antiStrep	2B3BH-1BS	5	H>S	Strep	1.067	10	103171	0.0709808	0.570932
20241211 2B3BH-1BS native antiStrep	2B3BH-1BS	6	Sol	Strep	0.125	10	170854	1.00337	1.00337
20241211 2B3BH-1BS native antiStrep	2B3BH-1BS	6	H	Strep	0.25	10	112133	0.329262	0.722329
20241211 2B3BH-1BS native antiStrep	2B3BH-1BS	6	H>S	Strep	1.067	10	170155	0.117065	0.722329
20241218 1BH-1AS native antiHis	1BH-1AS	4	Sol	His	0.125	10	68698	0.20887	0.20887
20241218 1BH-1AS native antiHis	1BH-1AS	4	H	His	0.25	10	64815	0.0985322	0.20887
20241218 1BH-1AS native antiHis	1BH-1AS	4	H>S	His	1	10	40288	0.0153115	0.0901689
20241218 1BH-1AS native antiHis	1BH-1AS	5	Sol	His	0.125	10	82052	0.249472	0.249472
20241218 1BH-1AS native antiHis	1BH-1AS	5	H	His	0.25	10	84320	0.128184	0.249472
20241218 1BH-1AS native antiHis	1BH-1AS	5	H>S	His	1	10	46846	0.0178039	0.113409
20241218 1BH-1AS native antiHis	1BH-1AS	6	Sol	His	0.125	10	83909	0.255118	0.255118
20241218 1BH-1AS native antiHis	1BH-1AS	6	H	His	0.25	10	78808	0.119804	0.255118
20241218 1BH-1AS native antiHis	1BH-1AS	6	H>S	His	1	10	39224	0.0149071	0.0842208
20241218 1BH-1AS native antiStrep	1BH-1AS	4	Sol	Strep	0.125	10	35789	0.11734	0.11734
20241218 1BH-1AS native antiStrep	1BH-1AS	4	H	Strep	0.25	10	23703	0.038857	0.0823697
20241218 1BH-1AS native antiStrep	1BH-1AS	4	H>S	Strep	1	10	34129	0.0139872	0.0823697
20241218 1BH-1AS native antiStrep	1BH-1AS	5	Sol	Strep	0.125	10	39866	0.130707	0.130707
20241218 1BH-1AS native antiStrep	1BH-1AS	5	H	Strep	0.25	10	26436	0.0433373	0.0843432
20241218 1BH-1AS native antiStrep	1BH-1AS	5	H>S	Strep	1	10	32308	0.0132409	0.0843432
20241218 1BH-1AS native antiStrep	1BH-1AS	6	Sol	Strep	0.125	10	49596	0.162608	0.162608
20241218 1BH-1AS native antiStrep	1BH-1AS	6	H	Strep	0.25	10	27546	0.0451569	0.0961596
20241218 1BH-1AS native antiStrep	1BH-1AS	6	H>S	Strep	1	10	41530	0.0170203	0.0961596
20241218 1BS-1BH native antiHis	1BS-1BH	4	Sol	His	0.125	10	48335	0.244124	0.244124
20241218 1BS-1BH native antiHis	1BS-1BH	4	H	His	0.25	10	41277	0.104238	0.244124
20241218 1BS-1BH native antiHis	1BS-1BH	4	H>S	His	1	10	25399	0.0160352	0.219633
20241218 1BS-1BH native antiHis	1BS-1BH	5	Sol	His	0.125	10	52627	0.265801	0.265801
20241218 1BS-1BH native antiHis	1BS-1BH	5	H	His	0.25	10	41597	0.105046	0.265801
20241218 1BS-1BH native antiHis	1BS-1BH	5	H>S	His	1	10	28554	0.0180271	0.22016
20241218 1BS-1BH native antiHis	1BS-1BH	6	Sol	His	0.125	10	56714	0.286443	0.286443
20241218 1BS-1BH native antiHis	1BS-1BH	6	H	His	0.25	10	41665	0.105218	0.286443
20241218 1BS-1BH native antiHis	1BS-1BH	6	H>S	His	1	10	23911	0.0150958	0.217073
20241218 1BS-1BH native antiStrep	1BS-1BH	4	Sol	Strep	0.125	10	54842	0.163829	0.163829
20241218 1BS-1BH native antiStrep	1BS-1BH	4	H	Strep	0.25	10	47441	0.0708602	0.165953
20241218 1BS-1BH native antiStrep	1BS-1BH	4	H>S	Strep	1	10	32447	0.0121161	0.165953
20241218 1BS-1BH native antiStrep	1BS-1BH	5	Sol	Strep	0.125	10	46005	0.137431	0.137431
20241218 1BS-1BH native antiStrep	1BS-1BH	5	H	Strep	0.25	10	32555	0.0486257	0.123039
20241218 1BS-1BH native antiStrep	1BS-1BH	5	H>S	Strep	1	10	26980	0.0100747	0.123039
20241218 1BS-1BH native antiStrep	1BS-1BH	6	Sol	Strep	0.125	10	62898	0.187895	0.187895
20241218 1BS-1BH native antiStrep	1BS-1BH	6	H	Strep	0.25	10	56156	0.0838773	0.228346
20241218 1BS-1BH native antiStrep	1BS-1BH	6	H>S	Strep	1	10	42526	0.0158797	0.228346

## Sheet: Dataset S3 - Dilution series
Dataset S3: Western blotting data used for quantification of His-skew and heterogeneity. Western blotting data from dual SSu purifications and associated single SSu dilution series.
Blot ID	Rubisco	Antibody	Amount (µg)	Blot band intensity
20241103 1BS-1BH native antiHis	1BH	His	1	197282
20241103 1BS-1BH native antiHis	1BH	His	0.5	128374
20241103 1BS-1BH native antiHis	1BH	His	0.2	70935
20241103 1BS-1BH native antiHis	1BH	His	0.1	38418
20241103 1BS-1BH native antiHis	1BH	His	0.05	13246
20241103 1BS-1BH native antiHis	1BH	His	0.02	9357
20241103 1BS-1BH native antiStrep	1BS	Strep	1	149429
20241103 1BS-1BH native antiStrep	1BS	Strep	0.5	59043
20241103 1BS-1BH native antiStrep	1BS	Strep	0.2	41336
20241103 1BS-1BH native antiStrep	1BS	Strep	0.1	15559
20241103 1BS-1BH native antiStrep	1BS	Strep	0.05	8751
20241103 1BS-1BH native antiStrep	1BS	Strep	0.02	6108
20241105 1BH-1AS native antiHis	1BH	His	1	216598
20241105 1BH-1AS native antiHis	1BH	His	0.5	140031
20241105 1BH-1AS native antiHis	1BH	His	0.2	64834
20241105 1BH-1AS native antiHis	1BH	His	0.1	31544
20241105 1BH-1AS native antiHis	1BH	His	0.05	15189
20241105 1BH-1AS native antiHis	1BH	His	0.02	8877
20241105 1BH-1AS native antiStrep	1AS	Strep	1	171919
20241105 1BH-1AS native antiStrep	1AS	Strep	0.5	131234
20241105 1BH-1AS native antiStrep	1AS	Strep	0.2	86457
20241105 1BH-1AS native antiStrep	1AS	Strep	0.1	44280
20241105 1BH-1AS native antiStrep	1AS	Strep	0.05	20528
20241105 1BH-1AS native antiStrep	1AS	Strep	0.02	7198
20241106 2B3BH-1BS native antiHis	2BH	His	1	155384
20241106 2B3BH-1BS native antiHis	2BH	His	0.5	45766
20241106 2B3BH-1BS native antiHis	2BH	His	0.2	13029
20241106 2B3BH-1BS native antiHis	2BH	His	0.1	8163
20241106 2B3BH-1BS native antiHis	2BH	His	0.05	5786
20241106 2B3BH-1BS native antiHis	2BH	His	0.02	3275
20241106 2B3BH-1BS native antiStrep	1BS	Strep	1	143860
20241106 2B3BH-1BS native antiStrep	1BS	Strep	0.5	60607
20241106 2B3BH-1BS native antiStrep	1BS	Strep	0.2	15931
20241106 2B3BH-1BS native antiStrep	1BS	Strep	0.1	9850
20241106 2B3BH-1BS native antiStrep	1BS	Strep	0.05	5633
20241106 2B3BH-1BS native antiStrep	1BS	Strep	0.02	2558
20241106 2B3BH-1AS native antiHis	2BH	His	1	242928
20241106 2B3BH-1AS native antiHis	2BH	His	0.5	130924
20241106 2B3BH-1AS native antiHis	2BH	His	0.2	46461
20241106 2B3BH-1AS native antiHis	2BH	His	0.1	18743
20241106 2B3BH-1AS native antiHis	2BH	His	0.05	9527
20241106 2B3BH-1AS native antiHis	2BH	His	0.02	7185
20241106 2B3BH-1AS native antiStrep	1AS	Strep	1	298562
20241106 2B3BH-1AS native antiStrep	1AS	Strep	0.5	195787
20241106 2B3BH-1AS native antiStrep	1AS	Strep	0.2	66925
20241106 2B3BH-1AS native antiStrep	1AS	Strep	0.1	22476
20241106 2B3BH-1AS native antiStrep	1AS	Strep	0.05	9838
20241106 2B3BH-1AS native antiStrep	1AS	Strep	0.02	5489
20241210 2B3BH-1AS native antiHis	2BH	His	1	324216
20241210 2B3BH-1AS native antiHis	2BH	His	0.5	210756
20241210 2B3BH-1AS native antiHis	2BH	His	0.2	70630
20241210 2B3BH-1AS native antiHis	2BH	His	0.1	18570
20241210 2B3BH-1AS native antiHis	2BH	His	0.05	11703
20241210 2B3BH-1AS native antiHis	2BH	His	0.02	10439
20241210 2B3BH-1AS native antiStrep	1AS	Strep	1	364190
20241210 2B3BH-1AS native antiStrep	1AS	Strep	0.5	232628
20241210 2B3BH-1AS native antiStrep	1AS	Strep	0.2	112119
20241210 2B3BH-1AS native antiStrep	1AS	Strep	0.1	46100
20241210 2B3BH-1AS native antiStrep	1AS	Strep	0.05	19837
20241210 2B3BH-1AS native antiStrep	1AS	Strep	0.02	17526
20241211 2B3BH-1BS native antiHis	2BH	His	1	167686
20241211 2B3BH-1BS native antiHis	2BH	His	0.5	90254
20241211 2B3BH-1BS native antiHis	2BH	His	0.2	36138
20241211 2B3BH-1BS native antiHis	2BH	His	0.1	7857
20241211 2B3BH-1BS native antiHis	2BH	His	0.05	5433
20241211 2B3BH-1BS native antiHis	2BH	His	0.02	4959
20241211 2B3BH-1BS native antiStrep	1BS	Strep	1	170219
20241211 2B3BH-1BS native antiStrep	1BS	Strep	0.5	76733
20241211 2B3BH-1BS native antiStrep	1BS	Strep	0.2	38811
20241211 2B3BH-1BS native antiStrep	1BS	Strep	0.1	11439
20241211 2B3BH-1BS native antiStrep	1BS	Strep	0.05	4401
20241211 2B3BH-1BS native antiStrep	1BS	Strep	0.02	3760
20241218 1BH-1AS native antiHis	1BH	His	1	319135
20241218 1BH-1AS native antiHis	1BH	His	0.5	232769
20241218 1BH-1AS native antiHis	1BH	His	0.2	92137
20241218 1BH-1AS native antiHis	1BH	His	0.1	38999
20241218 1BH-1AS native antiHis	1BH	His	0.05	18010
20241218 1BH-1AS native antiHis	1BH	His	0.02	11712
20241218 1BH-1AS native antiStrep	1AS	Strep	1	308407
20241218 1BH-1AS native antiStrep	1AS	Strep	0.5	271603
20241218 1BH-1AS native antiStrep	1AS	Strep	0.2	195624
20241218 1BH-1AS native antiStrep	1AS	Strep	0.1	75204
20241218 1BH-1AS native antiStrep	1AS	Strep	0.05	15061
20241218 1BH-1AS native antiStrep	1AS	Strep	0.02	7225
20241218 1BS-1BH native antiHis	1BH	His	1	204411
20241218 1BS-1BH native antiHis	1BH	His	0.5	122740
20241218 1BS-1BH native antiHis	1BH	His	0.2	68509
20241218 1BS-1BH native antiHis	1BH	His	0.1	31750
20241218 1BS-1BH native antiHis	1BH	His	0.05	16568
20241218 1BS-1BH native antiHis	1BH	His	0.02	8712
20241218 1BS-1BH native antiStrep	1BS	Strep	1	328147
20241218 1BS-1BH native antiStrep	1BS	Strep	0.5	217931
20241218 1BS-1BH native antiStrep	1BS	Strep	0.2	100235
20241218 1BS-1BH native antiStrep	1BS	Strep	0.1	32637
20241218 1BS-1BH native antiStrep	1BS	Strep	0.05	17294
20241218 1BS-1BH native antiStrep	1BS	Strep	0.02	11120
