# Supplementary material for: Rubisco kinetic acclimation at the holoenzyme level
Source: Proc Natl Acad Sci U S A. 2026 Apr 15;123(16):e2519914123. doi: 10.1073/pnas.2519914123 (PMC13099605; doi:10.1073/pnas.2519914123)
Supplement: Supplementary file 5 — Dataset S04 (XLSX) [file pnas.2519914123.sd04.xlsx]

## Sheet: Datset S4 - ECM
Dataset S4: Raw data from kinetic assays. Spectrophotometer-measured change in A340 over 120s for ECM Rubisco, or 600s for ER Rubisco.
Rubisco	RuBP (µM)	Temperature (°C)	Biological replicate	Technical replicate	Time (s)	A340 change
1AS	20	25	1	1	1.21e-09	0
1AS	20	25	1	1	0.1	0.00265336
1AS	20	25	1	1	0.2	0.0107181
1AS	20	25	1	1	0.3	-0.00803494
1AS	20	25	1	1	0.4	0.0114419
1AS	20	25	1	1	0.5	-0.0168512
1AS	20	25	1	1	0.6	-0.0112622
1AS	20	25	1	1	0.7	0.0265164
1AS	20	25	1	1	0.8	-0.00914025
1AS	20	25	1	1	0.9	0.0135245
1AS	20	25	1	1	1	0.030319
1AS	20	25	1	1	1.1	-0.00976872
1AS	20	25	1	1	1.2	0.00260496
1AS	20	25	1	1	1.3	0.0120602
1AS	20	25	1	1	1.4	-0.00712347
1AS	20	25	1	1	1.5	-0.00991011
1AS	20	25	1	1	1.6	-0.00608611
1AS	20	25	1	1	1.7	0.0127316
1AS	20	25	1	1	1.8	-0.000743389
1AS	20	25	1	1	1.9	0.0150728
1AS	20	25	1	1	2	-0.0352378
1AS	20	25	1	1	2.1	-0.0126467
1AS	20	25	1	1	2.2	0.00544
1AS	20	25	1	1	2.3	-0.0270424
1AS	20	25	1	1	2.4	-0.00422192
1AS	20	25	1	1	2.5	0.00492859
1AS	20	25	1	1	2.6	-0.00243545
1AS	20	25	1	1	2.7	-0.0255051
1AS	20	25	1	1	2.8	-0.0244236
1AS	20	25	1	1	2.9	0.00165081
1AS	20	25	1	1	3	-0.00864959
1AS	20	25	1	1	3.1	-0.0349791
1AS	20	25	1	1	3.2	0.00240779
1AS	20	25	1	1	3.3	0.0143352
1AS	20	25	1	1	3.4	0.0234971
1AS	20	25	1	1	3.5	0.0239098
1AS	20	25	1	1	3.6	0.0301352
1AS	20	25	1	1	3.7	0.01388
1AS	20	25	1	1	3.8	0.0103323
1AS	20	25	1	1	3.9	-0.0299661
1AS	20	25	1	1	4	0.00928164
1AS	20	25	1	1	4.1	0.00226188
1AS	20	25	1	1	4.2	0.0115142
1AS	20	25	1	1	4.3	0.0184889
1AS	20	25	1	1	4.4	-0.0146754
1AS	20	25	1	1	4.5	-0.00658131
1AS	20	25	1	1	4.6	0.0214598
1AS	20	25	1	1	4.7	0.0387897
1AS	20	25	1	1	4.8	-0.0337448
1AS	20	25	1	1	4.9	-0.00738192
1AS	20	25	1	1	5	-0.000895738
1AS	20	25	1	1	5.1	0.00598717
1AS	20	25	1	1	5.2	-0.019532
1AS	20	25	1	1	5.3	0.0115142
1AS	20	25	1	1	5.4	-0.0113177
1AS	20	25	1	1	5.5	-0.00832248
1AS	20	25	1	1	5.6	-0.00164699
1AS	20	25	1	1	5.7	-0.00862312
1AS	20	25	1	1	5.8	-0.00563383
1AS	20	25	1	1	5.9	-0.00724959
1AS	20	25	1	1	6	-0.0507748
1AS	20	25	1	1	6.1	-0.040802
1AS	20	25	1	1	6.2	0.00879502
1AS	20	25	1	1	6.3	-0.0160708
1AS	20	25	1	1	6.4	0.0209892
1AS	20	25	1	1	6.5	-0.0109882
1AS	20	25	1	1	6.6	-0.0310128
1AS	20	25	1	1	6.7	-0.00277805
1AS	20	25	1	1	6.8	-0.0277193
1AS	20	25	1	1	6.9	-0.0464628
1AS	20	25	1	1	7	0.00569224
1AS	20	25	1	1	7.1	-0.0374839
1AS	20	25	1	1	7.2	-0.0387056
1AS	20	25	1	1	7.3	-0.010334
1AS	20	25	1	1	7.4	-0.0257413
1AS	20	25	1	1	7.5	0.0110967
1AS	20	25	1	1	7.6	-0.00486898
1AS	20	25	1	1	7.7	-0.0343606
1AS	20	25	1	1	7.8	-0.0271895
1AS	20	25	1	1	7.9	-0.0136015
1AS	20	25	1	1	8	0.00778937
1AS	20	25	1	1	8.1	-0.000221014
1AS	20	25	1	1	8.2	-0.0201864
1AS	20	25	1	1	8.3	-0.00582457
1AS	20	25	1	1	8.4	-0.00385714
1AS	20	25	1	1	8.5	0.0051837
1AS	20	25	1	1	8.6	-0.0174425
1AS	20	25	1	1	8.7	-0.0191436
1AS	20	25	1	1	8.8	-0.0278645
1AS	20	25	1	1	8.9	-0.0540607
1AS	20	25	1	1	9	0.0161791
1AS	20	25	1	1	9.1	-0.0258965
1AS	20	25	1	1	9.2	-0.00509024
1AS	20	25	1	1	9.3	0.0106311
1AS	20	25	1	1	9.4	-0.000656605
1AS	20	25	1	1	9.5	0.0329363
1AS	20	25	1	1	9.6	-0.0348337
1AS	20	25	1	1	9.7	-0.0355792
1AS	20	25	1	1	9.8	-0.0148618
1AS	20	25	1	1	9.9	0.0105743
1AS	20	25	1	1	10	-0.0209899
1AS	20	25	1	1	10.1	-0.0108883
1AS	20	25	1	1	10.2	-0.0075376
1AS	20	25	1	1	10.3	0.0081265
1AS	20	25	1	1	10.4	-0.0195358
1AS	20	25	1	1	10.5	-0.0106792
1AS	20	25	1	1	10.6	-0.0199122
1AS	20	25	1	1	10.7	-0.00536394
1AS	20	25	1	1	10.8	-0.0485713
1AS	20	25	1	1	10.9	-0.0123522
1AS	20	25	1	1	11	0.0383987
1AS	20	25	1	1	11.1	-0.0184765
1AS	20	25	1	1	11.2	-0.0435178
1AS	20	25	1	1	11.3	-0.0188982
1AS	20	25	1	1	11.4	-0.0237136
1AS	20	25	1	1	11.5	-0.00394893
1AS	20	25	1	1	11.6	-0.0118327
1AS	20	25	1	1	11.7	-0.0408907
1AS	20	25	1	1	11.8	-0.0219476
1AS	20	25	1	1	11.9	-0.0340662
1AS	20	25	1	1	12	-0.0310497
1AS	20	25	1	1	12.1	-0.0240438
1AS	20	25	1	1	12.2	-0.022486
1AS	20	25	1	1	12.3	-0.0147905
1AS	20	25	1	1	12.4	0.0137913
1AS	20	25	1	1	12.5	-0.0100071
1AS	20	25	1	1	12.6	-0.00872445
1AS	20	25	1	1	12.7	-0.0142572
1AS	20	25	1	1	12.8	-0.00807142
1AS	20	25	1	1	12.9	-0.0215912
1AS	20	25	1	1	13	-0.0123198
1AS	20	25	1	1	13.1	-0.00831294
1AS	20	25	1	1	13.2	-0.0206084
1AS	20	25	1	1	13.3	-0.0211492
1AS	20	25	1	1	13.4	-0.0287495
1AS	20	25	1	1	13.5	0.020808
1AS	20	25	1	1	13.6	0.00424361
1AS	20	25	1	1	13.7	-0.0140054
1AS	20	25	1	1	13.8	-0.0428224
1AS	20	25	1	1	13.9	-0.00717068
1AS	20	25	1	1	14	-0.0333126
1AS	20	25	1	1	14.1	-0.0373421
1AS	20	25	1	1	14.2	-0.0146556
1AS	20	25	1	1	14.3	-0.0240238
1AS	20	25	1	1	14.4	-0.0263209
1AS	20	25	1	1	14.5	-0.0105908
1AS	20	25	1	1	14.6	-0.0283301
1AS	20	25	1	1	14.7	-0.00666904
1AS	20	25	1	1	14.8	-0.0204175
1AS	20	25	1	1	14.9	-0.0393994
1AS	20	25	1	1	15	-0.0154808
1AS	20	25	1	1	15.1	0.00128841
1AS	20	25	1	1	15.2	-0.0317268
1AS	20	25	1	1	15.3	-0.0242877
1AS	20	25	1	1	15.4	-0.0226817
1AS	20	25	1	1	15.5	-0.0169249
1AS	20	25	1	1	15.6	-0.00586724
1AS	20	25	1	1	15.7	-0.0145421
1AS	20	25	1	1	15.8	-0.0160823
1AS	20	25	1	1	15.9	-0.00537181
1AS	20	25	1	1	16	-0.0287907
1AS	20	25	1	1	16.1	-0.00361037
1AS	20	25	1	1	16.2	-0.0294919
1AS	20	25	1	1	16.3	-0.0224299
1AS	20	25	1	1	16.4	-0.0328951
1AS	20	25	1	1	16.5	-0.024647
1AS	20	25	1	1	16.6	-0.0208762
1AS	20	25	1	1	16.7	-0.00439978
1AS	20	25	1	1	16.8	-0.0338054
1AS	20	25	1	1	16.9	-0.0342031
1AS	20	25	1	1	17	-0.0159571
1AS	20	25	1	1	17.1	-0.0180316
1AS	20	25	1	1	17.2	-0.0400705
1AS	20	25	1	1	17.3	-0.0317354
1AS	20	25	1	1	17.4	-0.00100923
1AS	20	25	1	1	17.5	-0.0330145
1AS	20	25	1	1	17.6	-0.0209961
1AS	20	25	1	1	17.7	-0.00851798
1AS	20	25	1	1	17.8	-0.037673
1AS	20	25	1	1	17.9	-0.022372
1AS	20	25	1	1	18	-0.0303676
1AS	20	25	1	1	18.1	-0.00665331
1AS	20	25	1	1	18.2	-0.0378783
1AS	20	25	1	1	18.3	-0.0290151
1AS	20	25	1	1	18.4	-0.0107543
1AS	20	25	1	1	18.5	-0.0305035
1AS	20	25	1	1	18.6	-0.0595245
1AS	20	25	1	1	18.7	-0.0323222
1AS	20	25	1	1	18.8	-0.0231524
1AS	20	25	1	1	18.9	-0.019634
1AS	20	25	1	1	19	-0.0331781
1AS	20	25	1	1	19.1	-0.00960207
1AS	20	25	1	1	19.2	-0.0185034
1AS	20	25	1	1	19.3	-0.0230553
1AS	20	25	1	1	19.4	-0.0190604
1AS	20	25	1	1	19.5	-0.0087707
1AS	20	25	1	1	19.6	-0.0176141
1AS	20	25	1	1	19.7	-0.0457256
1AS	20	25	1	1	19.8	-0.0288944
1AS	20	25	1	1	19.9	-0.0248916
1AS	20	25	1	1	20	-0.0185068
1AS	20	25	1	1	20.1	-0.0336807
1AS	20	25	1	1	20.2	-0.0167623
1AS	20	25	1	1	20.3	0.00382662
1AS	20	25	1	1	20.4	-0.0314474
1AS	20	25	1	1	20.5	-0.0266175
1AS	20	25	1	1	20.6	-0.0326285
1AS	20	25	1	1	20.7	-0.0308964
1AS	20	25	1	1	20.8	0.000152827
1AS	20	25	1	1	20.9	-0.0130692
1AS	20	25	1	1	21	-0.0121207
1AS	20	25	1	1	21.1	0.000731945
1AS	20	25	1	1	21.2	-0.0276804
1AS	20	25	1	1	21.3	-0.011452
1AS	20	25	1	1	21.4	-0.0019021
1AS	20	25	1	1	21.5	-0.012857
1AS	20	25	1	1	21.6	-0.0340064
1AS	20	25	1	1	21.7	-0.0308776
1AS	20	25	1	1	21.8	-0.00886273
1AS	20	25	1	1	21.9	-0.037396
1AS	20	25	1	1	22	-0.0224442
1AS	20	25	1	1	22.1	-0.0327053
1AS	20	25	1	1	22.2	-0.0330117
1AS	20	25	1	1	22.3	0.0160449
1AS	20	25	1	1	22.4	-0.0174413
1AS	20	25	1	1	22.5	-0.0115318
1AS	20	25	1	1	22.6	0.00649095
1AS	20	25	1	1	22.7	-0.0253649
1AS	20	25	1	1	22.8	-0.0154872
1AS	20	25	1	1	22.9	-0.0243676
1AS	20	25	1	1	23	-0.0438018
1AS	20	25	1	1	23.1	-0.0208325
1AS	20	25	1	1	23.2	-0.0280826
1AS	20	25	1	1	23.3	-0.00985598
1AS	20	25	1	1	23.4	-0.047384
1AS	20	25	1	1	23.5	-0.0153301
1AS	20	25	1	1	23.6	-0.000423431
1AS	20	25	1	1	23.7	-0.016361
1AS	20	25	1	1	23.8	-0.04003
1AS	20	25	1	1	23.9	-0.0486219
1AS	20	25	1	1	24	-0.00980568
1AS	20	25	1	1	24.1	-0.0168431
1AS	20	25	1	1	24.2	-0.0021348
1AS	20	25	1	1	24.3	0.009938
1AS	20	25	1	1	24.4	-0.0345571
1AS	20	25	1	1	24.5	-0.0673664
1AS	20	25	1	1	24.6	-0.0108435
1AS	20	25	1	1	24.7	-0.00132036
1AS	20	25	1	1	24.8	-0.0376055
1AS	20	25	1	1	24.9	-0.0318332
1AS	20	25	1	1	25	-0.0097537
1AS	20	25	1	1	25.1	-0.0170007
1AS	20	25	1	1	25.2	-0.00347805
1AS	20	25	1	1	25.3	-0.00424647
1AS	20	25	1	1	25.4	-0.04123
1AS	20	25	1	1	25.5	-0.0174932
1AS	20	25	1	1	25.6	-0.0208838
1AS	20	25	1	1	25.7	-0.0347989
1AS	20	25	1	1	25.8	-0.0173416
1AS	20	25	1	1	25.9	-0.00611019
1AS	20	25	1	1	26	-0.0249617
1AS	20	25	1	1	26.1	-0.000519514
1AS	20	25	1	1	26.2	-0.0415471
1AS	20	25	1	1	26.3	-0.0386701
1AS	20	25	1	1	26.4	-0.0231361
1AS	20	25	1	1	26.5	-0.020669
1AS	20	25	1	1	26.6	-0.020093
1AS	20	25	1	1	26.7	-0.0244927
1AS	20	25	1	1	26.8	-0.0225215
1AS	20	25	1	1	26.9	-0.0438378
1AS	20	25	1	1	27	-0.0125296
1AS	20	25	1	1	27.1	-0.0455294
1AS	20	25	1	1	27.2	-0.0268083
1AS	20	25	1	1	27.3	-0.0298846
1AS	20	25	1	1	27.4	-0.0516851
1AS	20	25	1	1	27.5	-0.0312259
1AS	20	25	1	1	27.6	-0.0101228
1AS	20	25	1	1	27.7	-0.0185788
1AS	20	25	1	1	27.8	-0.0257411
1AS	20	25	1	1	27.9	-0.014847
1AS	20	25	1	1	28	-0.0312297
1AS	20	25	1	1	28.1	-0.0177457
1AS	20	25	1	1	28.2	-0.0259454
1AS	20	25	1	1	28.3	-0.0383267
1AS	20	25	1	1	28.4	-0.029742
1AS	20	25	1	1	28.5	-0.0370576
1AS	20	25	1	1	28.6	-0.0464528
1AS	20	25	1	1	28.7	-0.0393319
1AS	20	25	1	1	28.8	-0.0216227
1AS	20	25	1	1	28.9	-0.0102367
1AS	20	25	1	1	29	-0.0160499
1AS	20	25	1	1	29.1	-0.0510356
1AS	20	25	1	1	29.2	-0.0422556
1AS	20	25	1	1	29.3	-0.0300672
1AS	20	25	1	1	29.4	-0.0363865
1AS	20	25	1	1	29.5	-0.0301361
1AS	20	25	1	1	29.6	-0.0406628
1AS	20	25	1	1	29.7	-0.00987697
1AS	20	25	1	1	29.8	-0.0224125
1AS	20	25	1	1	29.9	-0.0297632
1AS	20	25	1	1	30	-0.0469229
1AS	20	25	1	1	30.1	-0.0222549
1AS	20	25	1	1	30.2	-0.0344851
1AS	20	25	1	1	30.3	-0.0432692
1AS	20	25	1	1	30.4	-0.0091033
1AS	20	25	1	1	30.5	-0.0282469
1AS	20	25	1	1	30.6	-0.027272
1AS	20	25	1	1	30.7	-0.0598803
1AS	20	25	1	1	30.8	-0.0189178
1AS	20	25	1	1	30.9	-0.0326509
1AS	20	25	1	1	31	-0.0248106
1AS	20	25	1	1	31.1	-0.0320315
1AS	20	25	1	1	31.2	-0.0254881
1AS	20	25	1	1	31.3	-0.0373383
1AS	20	25	1	1	31.4	-0.0386481
1AS	20	25	1	1	31.5	-0.0280678
1AS	20	25	1	1	31.6	-0.0373151
1AS	20	25	1	1	31.7	-0.00365806
1AS	20	25	1	1	31.8	-0.0365622
1AS	20	25	1	1	31.9	-0.0519557
1AS	20	25	1	1	32	-0.0229452
1AS	20	25	1	1	32.1	-0.0190489
1AS	20	25	1	1	32.2	-0.0577939
1AS	20	25	1	1	32.3	-0.0230887
1AS	20	25	1	1	32.4	-0.0251076
1AS	20	25	1	1	32.5	-0.0384219
1AS	20	25	1	1	32.6	-0.0229576
1AS	20	25	1	1	32.7	-0.0174232
1AS	20	25	1	1	32.8	-0.0392234
1AS	20	25	1	1	32.9	-0.0194521
1AS	20	25	1	1	33	-0.0192285
1AS	20	25	1	1	33.1	-0.0454369
1AS	20	25	1	1	33.2	-0.0223961
1AS	20	25	1	1	33.3	-0.0231533
1AS	20	25	1	1	33.4	-0.0469909
1AS	20	25	1	1	33.5	-0.0312011
1AS	20	25	1	1	33.6	-0.0456467
1AS	20	25	1	1	33.7	-0.0423379
1AS	20	25	1	1	33.8	-0.019804
1AS	20	25	1	1	33.9	-0.0201385
1AS	20	25	1	1	34	-0.0486858
1AS	20	25	1	1	34.1	-0.0140812
1AS	20	25	1	1	34.2	-0.0406168
1AS	20	25	1	1	34.3	-0.0312257
1AS	20	25	1	1	34.4	-0.0377614
1AS	20	25	1	1	34.5	-0.0484109
1AS	20	25	1	1	34.6	-0.0197191
1AS	20	25	1	1	34.7	-0.035368
1AS	20	25	1	1	34.8	-0.0489295
1AS	20	25	1	1	34.9	-0.0388703
1AS	20	25	1	1	35	-0.0263407
1AS	20	25	1	1	35.1	-0.05406
1AS	20	25	1	1	35.2	-0.0340354
1AS	20	25	1	1	35.3	-0.0557132
1AS	20	25	1	1	35.4	-0.0145948
1AS	20	25	1	1	35.5	-0.0485535
1AS	20	25	1	1	35.6	-0.0424657
1AS	20	25	1	1	35.7	-0.0274587
1AS	20	25	1	1	35.8	-0.00599122
1AS	20	25	1	1	35.9	-0.0383036
1AS	20	25	1	1	36	-0.0126181
1AS	20	25	1	1	36.1	-0.0338695
1AS	20	25	1	1	36.2	-0.0383
1AS	20	25	1	1	36.3	-0.0386844
1AS	20	25	1	1	36.4	-0.0203578
1AS	20	25	1	1	36.5	-0.0356352
1AS	20	25	1	1	36.6	-0.0335453
1AS	20	25	1	1	36.7	-4.1246e-05
1AS	20	25	1	1	36.8	-0.037405
1AS	20	25	1	1	36.9	-0.0251784
1AS	20	25	1	1	37	-0.040607
1AS	20	25	1	1	37.1	-0.0333614
1AS	20	25	1	1	37.2	-0.0475545
1AS	20	25	1	1	37.3	-0.0334833
1AS	20	25	1	1	37.4	-0.0371389
1AS	20	25	1	1	37.5	-0.00514173
1AS	20	25	1	1	37.6	-0.0330451
1AS	20	25	1	1	37.7	-0.065166
1AS	20	25	1	1	37.8	-0.0183671
1AS	20	25	1	1	37.9	-0.0522873
1AS	20	25	1	1	38	-0.0341523
1AS	20	25	1	1	38.1	-0.0282922
1AS	20	25	1	1	38.2	-0.0304019
1AS	20	25	1	1	38.3	0.00316572
1AS	20	25	1	1	38.4	-0.0408511
1AS	20	25	1	1	38.5	-0.00966
1AS	20	25	1	1	38.6	-0.0246725
1AS	20	25	1	1	38.7	-0.0385272
1AS	20	25	1	1	38.8	-0.0227046
1AS	20	25	1	1	38.9	-0.0367517
1AS	20	25	1	1	39	-0.0225353
1AS	20	25	1	1	39.1	-0.0488751
1AS	20	25	1	1	39.2	-0.0674291
1AS	20	25	1	1	39.3	-0.0130162
1AS	20	25	1	1	39.4	-0.0192723
1AS	20	25	1	1	39.5	-0.0470333
1AS	20	25	1	1	39.6	-0.0301974
1AS	20	25	1	1	39.7	-0.0302041
1AS	20	25	1	1	39.8	-0.0505583
1AS	20	25	1	1	39.9	-0.0253477
1AS	20	25	1	1	40	-0.0488253
1AS	20	25	1	1	40.1	-0.0248363
1AS	20	25	1	1	40.2	-0.044884
1AS	20	25	1	1	40.3	-0.0277853
1AS	20	25	1	1	40.4	-0.00553632
1AS	20	25	1	1	40.5	-0.0263028
1AS	20	25	1	1	40.6	-0.0158815
1AS	20	25	1	1	40.7	-0.0496888
1AS	20	25	1	1	40.8	-0.0294003
1AS	20	25	1	1	40.9	-0.0191877
1AS	20	25	1	1	41	-0.0402515
1AS	20	25	1	1	41.1	-0.0265424
1AS	20	25	1	1	41.2	-0.0340292
1AS	20	25	1	1	41.3	-0.041579
1AS	20	25	1	1	41.4	-0.0359166
1AS	20	25	1	1	41.5	-0.045856
1AS	20	25	1	1	41.6	-0.0312738
1AS	20	25	1	1	41.7	-0.0477281
1AS	20	25	1	1	41.8	-0.00933504
1AS	20	25	1	1	41.9	-0.0706666
1AS	20	25	1	1	42	-0.0483642
1AS	20	25	1	1	42.1	-0.00359297
1AS	20	25	1	1	42.2	-0.0181599
1AS	20	25	1	1	42.3	-0.0371957
1AS	20	25	1	1	42.4	-0.0254803
1AS	20	25	1	1	42.5	-0.0552413
1AS	20	25	1	1	42.6	-0.0210392
1AS	20	25	1	1	42.7	-0.0516348
1AS	20	25	1	1	42.8	-0.0466187
1AS	20	25	1	1	42.9	-0.0248706
1AS	20	25	1	1	43	-0.0529103
1AS	20	25	1	1	43.1	-0.0219951
1AS	20	25	1	1	43.2	-0.0445144
1AS	20	25	1	1	43.3	-0.0281234
1AS	20	25	1	1	43.4	-0.0317242
1AS	20	25	1	1	43.5	-0.0520151
1AS	20	25	1	1	43.6	-0.044467
1AS	20	25	1	1	43.7	-0.0494792
1AS	20	25	1	1	43.8	-0.020937
1AS	20	25	1	1	43.9	-0.0260136
1AS	20	25	1	1	44	-0.0509078
1AS	20	25	1	1	44.1	-0.0427136
1AS	20	25	1	1	44.2	-0.0539749
1AS	20	25	1	1	44.3	-0.0328727
1AS	20	25	1	1	44.4	-0.0330179
1AS	20	25	1	1	44.5	-0.0639663
1AS	20	25	1	1	44.6	-0.0186424
1AS	20	25	1	1	44.7	-0.053273
1AS	20	25	1	1	44.8	-0.030196
1AS	20	25	1	1	44.9	-9.2506e-05
1AS	20	25	1	1	45	-0.0575728
1AS	20	25	1	1	45.1	-0.0336754
1AS	20	25	1	1	45.2	-0.0514491
1AS	20	25	1	1	45.3	-0.0290899
1AS	20	25	1	1	45.4	-0.0358634
1AS	20	25	1	1	45.5	-0.0622528
1AS	20	25	1	1	45.6	-0.0395608
1AS	20	25	1	1	45.7	-0.0393646
1AS	20	25	1	1	45.8	-0.042887
1AS	20	25	1	1	45.9	-0.0295258
1AS	20	25	1	1	46	-0.0491512
1AS	20	25	1	1	46.1	-0.0399187
1AS	20	25	1	1	46.2	-0.053664
1AS	20	25	1	1	46.3	-0.0445862
1AS	20	25	1	1	46.4	-0.0523663
1AS	20	25	1	1	46.5	-0.0260832
1AS	20	25	1	1	46.6	-0.0341258
1AS	20	25	1	1	46.7	-0.0470726
1AS	20	25	1	1	46.8	-0.0353959
1AS	20	25	1	1	46.9	-0.0625534
1AS	20	25	1	1	47	-0.041038
1AS	20	25	1	1	47.1	-0.0621119
1AS	20	25	1	1	47.2	-0.0648155
1AS	20	25	1	1	47.3	-0.0418105
1AS	20	25	1	1	47.4	-0.0478694
1AS	20	25	1	1	47.5	-0.0537057
1AS	20	25	1	1	47.6	-0.0575154
1AS	20	25	1	1	47.7	-0.0141037
1AS	20	25	1	1	47.8	-0.0251429
1AS	20	25	1	1	47.9	-0.0486348
1AS	20	25	1	1	48	-0.0389762
1AS	20	25	1	1	48.1	-0.0259242
1AS	20	25	1	1	48.2	-0.0430145
1AS	20	25	1	1	48.3	-0.040278
1AS	20	25	1	1	48.4	-0.0585926
1AS	20	25	1	1	48.5	-0.0356884
1AS	20	25	1	1	48.6	-0.031657
1AS	20	25	1	1	48.7	-0.0386305
1AS	20	25	1	1	48.8	-0.0312185
1AS	20	25	1	1	48.9	-0.0261996
1AS	20	25	1	1	49	-0.0228822
1AS	20	25	1	1	49.1	-0.0442464
1AS	20	25	1	1	49.2	-0.0369086
1AS	20	25	1	1	49.3	-0.0410736
1AS	20	25	1	1	49.4	-0.0411072
1AS	20	25	1	1	49.5	-0.0379071
1AS	20	25	1	1	49.6	-0.0671995
1AS	20	25	1	1	49.7	-0.0479364
1AS	20	25	1	1	49.8	-0.0494223
1AS	20	25	1	1	49.9	-0.0457766
1AS	20	25	1	1	50	-0.0500975
1AS	20	25	1	1	50.1	-0.0416765
1AS	20	25	1	1	50.2	-0.0292373
1AS	20	25	1	1	50.3	-0.0311227
1AS	20	25	1	1	50.4	-0.0533803
1AS	20	25	1	1	50.5	-0.0359659
1AS	20	25	1	1	50.6	-0.0583386
1AS	20	25	1	1	50.7	-0.0476472
1AS	20	25	1	1	50.8	-0.0365536
1AS	20	25	1	1	50.9	-0.025852
1AS	20	25	1	1	51	-0.0576217
1AS	20	25	1	1	51.1	-0.0128527
1AS	20	25	1	1	51.2	-0.0318038
1AS	20	25	1	1	51.3	-0.0401485
1AS	20	25	1	1	51.4	-0.0352073
1AS	20	25	1	1	51.5	-0.0263865
1AS	20	25	1	1	51.6	-0.0274689
1AS	20	25	1	1	51.7	-0.0462275
1AS	20	25	1	1	51.8	-0.0586567
1AS	20	25	1	1	51.9	-0.0326884
1AS	20	25	1	1	52	-0.052856
1AS	20	25	1	1	52.1	-0.0482132
1AS	20	25	1	1	52.2	-0.0501077
1AS	20	25	1	1	52.3	-0.0642745
1AS	20	25	1	1	52.4	-0.072123
1AS	20	25	1	1	52.5	-0.0416284
1AS	20	25	1	1	52.6	-0.0316455
1AS	20	25	1	1	52.7	-0.0544691
1AS	20	25	1	1	52.8	-0.0489831
1AS	20	25	1	1	52.9	-0.0241063
1AS	20	25	1	1	53	-0.0568771
1AS	20	25	1	1	53.1	-0.0390062
1AS	20	25	1	1	53.2	-0.0218463
1AS	20	25	1	1	53.3	-0.049942
1AS	20	25	1	1	53.4	-0.0391383
1AS	20	25	1	1	53.5	-0.0480888
1AS	20	25	1	1	53.6	-0.0569208
1AS	20	25	1	1	53.7	-0.069855
1AS	20	25	1	1	53.8	-0.0434082
1AS	20	25	1	1	53.9	-0.0644
1AS	20	25	1	1	54	-0.0521526
1AS	20	25	1	1	54.1	-0.0362287
1AS	20	25	1	1	54.2	-0.0474424
1AS	20	25	1	1	54.3	-0.0652776
1AS	20	25	1	1	54.4	-0.0428541
1AS	20	25	1	1	54.5	-0.042434
1AS	20	25	1	1	54.6	-0.03262
1AS	20	25	1	1	54.7	-0.0518942
1AS	20	25	1	1	54.8	-0.0493541
1AS	20	25	1	1	54.9	-0.0301926
1AS	20	25	1	1	55	-0.0260997
1AS	20	25	1	1	55.1	-0.0574069
1AS	20	25	1	1	55.2	-0.0505848
1AS	20	25	1	1	55.3	-0.0774195
1AS	20	25	1	1	55.4	-0.0335767
1AS	20	25	1	1	55.5	-0.048574
1AS	20	25	1	1	55.6	-0.0535014
1AS	20	25	1	1	55.7	-0.0475202
1AS	20	25	1	1	55.8	-0.0358443
1AS	20	25	1	1	55.9	-0.0499372
1AS	20	25	1	1	56	-0.0644526
1AS	20	25	1	1	56.1	-0.0601513
1AS	20	25	1	1	56.2	-0.0585923
1AS	20	25	1	1	56.3	-0.0362642
1AS	20	25	1	1	56.4	-0.0304725
1AS	20	25	1	1	56.5	-0.0311842
1AS	20	25	1	1	56.6	-0.0446084
1AS	20	25	1	1	56.7	-0.0644741
1AS	20	25	1	1	56.8	-0.0429251
1AS	20	25	1	1	56.9	-0.0476429
1AS	20	25	1	1	57	-0.0646193
1AS	20	25	1	1	57.1	-0.0483143
1AS	20	25	1	1	57.2	-0.0856106
1AS	20	25	1	1	57.3	-0.0460918
1AS	20	25	1	1	57.4	-0.0552673
1AS	20	25	1	1	57.5	-0.039866
1AS	20	25	1	1	57.6	-0.0469789
1AS	20	25	1	1	57.7	-0.0506818
1AS	20	25	1	1	57.8	-0.0629895
1AS	20	25	1	1	57.9	-0.0370064
1AS	20	25	1	1	58	-0.0578225
1AS	20	25	1	1	58.1	-0.0414557
1AS	20	25	1	1	58.2	-0.0312018
1AS	20	25	1	1	58.3	-0.0299859
1AS	20	25	1	1	58.4	-0.0493269
1AS	20	25	1	1	58.5	-0.0443244
1AS	20	25	1	1	58.6	-0.0551918
1AS	20	25	1	1	58.7	-0.0658691
1AS	20	25	1	1	58.8	-0.0702341
1AS	20	25	1	1	58.9	-0.0349445
1AS	20	25	1	1	59	-0.0495312
1AS	20	25	1	1	59.1	-0.0630913
1AS	20	25	1	1	59.2	-0.0646143
1AS	20	25	1	1	59.3	-0.060895
1AS	20	25	1	1	59.4	-0.0522051
1AS	20	25	1	1	59.5	-0.0837703
1AS	20	25	1	1	59.6	-0.0412943
1AS	20	25	1	1	59.7	-0.0491028
1AS	20	25	1	1	59.8	-0.0516205
1AS	20	25	1	1	59.9	-0.0238903
1AS	20	25	1	1	60	-0.0522723
1AS	20	25	1	1	60.1	-0.065331
1AS	20	25	1	1	60.2	-0.0510781
1AS	20	25	1	1	60.3	-0.0583582
1AS	20	25	1	1	60.4	-0.0620894
1AS	20	25	1	1	60.5	-0.0427914
1AS	20	25	1	1	60.6	-0.050705
1AS	20	25	1	1	60.7	-0.067487
1AS	20	25	1	1	60.8	-0.0521812
1AS	20	25	1	1	60.9	-0.0409827
1AS	20	25	1	1	61	-0.0208421
1AS	20	25	1	1	61.1	0.00551629
1AS	20	25	1	1	61.2	-0.0609334
1AS	20	25	1	1	61.3	-0.059773
1AS	20	25	1	1	61.4	-0.074409
1AS	20	25	1	1	61.5	-0.0404096
1AS	20	25	1	1	61.6	-0.0553451
1AS	20	25	1	1	61.7	-0.0390558
1AS	20	25	1	1	61.8	-0.0619376
1AS	20	25	1	1	61.9	-0.0601249
1AS	20	25	1	1	62	-0.0520167
1AS	20	25	1	1	62.1	-0.0455041
1AS	20	25	1	1	62.2	-0.0601056
1AS	20	25	1	1	62.3	-0.0754561
1AS	20	25	1	1	62.4	-0.0758708
1AS	20	25	1	1	62.5	-0.0683534
1AS	20	25	1	1	62.6	-0.0489593
1AS	20	25	1	1	62.7	-0.0372658
1AS	20	25	1	1	62.8	-0.0679367
1AS	20	25	1	1	62.9	-0.0545027
1AS	20	25	1	1	63	-0.0414567
1AS	20	25	1	1	63.1	-0.0577521
1AS	20	25	1	1	63.2	-0.045897
1AS	20	25	1	1	63.3	-0.0338962
1AS	20	25	1	1	63.4	-0.0620658
1AS	20	25	1	1	63.5	-0.0564432
1AS	20	25	1	1	63.6	-0.0325997
1AS	20	25	1	1	63.7	-0.0527725
1AS	20	25	1	1	63.8	-0.0197999
1AS	20	25	1	1	63.9	-0.0761051
1AS	20	25	1	1	64	-0.0471296
1AS	20	25	1	1	64.1	-0.0844829
1AS	20	25	1	1	64.2	-0.0603852
1AS	20	25	1	1	64.3	-0.0776436
1AS	20	25	1	1	64.4	-0.0779884
1AS	20	25	1	1	64.5	-0.0492032
1AS	20	25	1	1	64.6	-0.0577149
1AS	20	25	1	1	64.7	-0.0516062
1AS	20	25	1	1	64.8	-0.0483489
1AS	20	25	1	1	64.9	-0.0467768
1AS	20	25	1	1	65	-0.0398941
1AS	20	25	1	1	65.1	-0.0618341
1AS	20	25	1	1	65.2	-0.0474079
1AS	20	25	1	1	65.3	-0.0385308
1AS	20	25	1	1	65.4	-0.0364656
1AS	20	25	1	1	65.5	-0.049962
1AS	20	25	1	1	65.6	-0.062603
1AS	20	25	1	1	65.7	-0.0533161
1AS	20	25	1	1	65.8	-0.0406325
1AS	20	25	1	1	65.9	-0.0275147
1AS	20	25	1	1	66	-0.041193
1AS	20	25	1	1	66.1	-0.0364594
1AS	20	25	1	1	66.2	-0.0632849
1AS	20	25	1	1	66.3	-0.0443544
1AS	20	25	1	1	66.4	-0.0689812
1AS	20	25	1	1	66.5	-0.0556862
1AS	20	25	1	1	66.6	-0.0889852
1AS	20	25	1	1	66.7	-0.0653145
1AS	20	25	1	1	66.8	-0.0817237
1AS	20	25	1	1	66.9	-0.0385499
1AS	20	25	1	1	67	-0.0593727
1AS	20	25	1	1	67.1	-0.0469072
1AS	20	25	1	1	67.2	-0.0695353
1AS	20	25	1	1	67.3	-0.0496511
1AS	20	25	1	1	67.4	-0.0620852
1AS	20	25	1	1	67.5	-0.0584323
1AS	20	25	1	1	67.6	-0.0580258
1AS	20	25	1	1	67.7	-0.0253754
1AS	20	25	1	1	67.8	-0.0401289
1AS	20	25	1	1	67.9	-0.0578535
1AS	20	25	1	1	68	-0.0615425
1AS	20	25	1	1	68.1	-0.0558701
1AS	20	25	1	1	68.2	-0.0666294
1AS	20	25	1	1	68.3	-0.0469303
1AS	20	25	1	1	68.4	-0.0615225
1AS	20	25	1	1	68.5	-0.0645559
1AS	20	25	1	1	68.6	-0.0523243
1AS	20	25	1	1	68.7	-0.0664458
1AS	20	25	1	1	68.8	-0.0668957
1AS	20	25	1	1	68.9	-0.0606613
1AS	20	25	1	1	69	-0.0464771
1AS	20	25	1	1	69.1	-0.06407
1AS	20	25	1	1	69.2	-0.0627084
1AS	20	25	1	1	69.3	-0.0919681
1AS	20	25	1	1	69.4	-0.0340638
1AS	20	25	1	1	69.5	-0.0656755
1AS	20	25	1	1	69.6	-0.0632257
1AS	20	25	1	1	69.7	-0.0217335
1AS	20	25	1	1	69.8	-0.0501673
1AS	20	25	1	1	69.9	-0.0558491
1AS	20	25	1	1	70	-0.0626619
1AS	20	25	1	1	70.1	-0.0695715
1AS	20	25	1	1	70.2	-0.0530844
1AS	20	25	1	1	70.3	-0.0572321
1AS	20	25	1	1	70.4	-0.0810449
1AS	20	25	1	1	70.5	-0.0516326
1AS	20	25	1	1	70.6	-0.0697172
1AS	20	25	1	1	70.7	-0.0644352
1AS	20	25	1	1	70.8	-0.0757363
1AS	20	25	1	1	70.9	-0.0671184
1AS	20	25	1	1	71	-0.0508289
1AS	20	25	1	1	71.1	-0.0491638
1AS	20	25	1	1	71.2	-0.0609171
1AS	20	25	1	1	71.3	-0.068604
1AS	20	25	1	1	71.4	-0.0560238
1AS	20	25	1	1	71.5	-0.0628514
1AS	20	25	1	1	71.6	-0.0412443
1AS	20	25	1	1	71.7	-0.064399
1AS	20	25	1	1	71.8	-0.0476851
1AS	20	25	1	1	71.9	-0.0795646
1AS	20	25	1	1	72	-0.0642548
1AS	20	25	1	1	72.1	-0.0390284
1AS	20	25	1	1	72.2	-0.065182
1AS	20	25	1	1	72.3	-0.0859606
1AS	20	25	1	1	72.4	-0.0739741
1AS	20	25	1	1	72.5	-0.0604711
1AS	20	25	1	1	72.6	-0.0379267
1AS	20	25	1	1	72.7	-0.0438907
1AS	20	25	1	1	72.8	-0.074115
1AS	20	25	1	1	72.9	-0.066793
1AS	20	25	1	1	73	-0.0703895
1AS	20	25	1	1	73.1	-0.0726631
1AS	20	25	1	1	73.2	-0.0631592
1AS	20	25	1	1	73.3	-0.0666754
1AS	20	25	1	1	73.4	-0.0558262
1AS	20	25	1	1	73.5	-0.0460975
1AS	20	25	1	1	73.6	-0.0389578
1AS	20	25	1	1	73.7	-0.0776224
1AS	20	25	1	1	73.8	-0.0742795
1AS	20	25	1	1	73.9	-0.0650866
1AS	20	25	1	1	74	-0.0546665
1AS	20	25	1	1	74.1	-0.0740862
1AS	20	25	1	1	74.2	-0.0455413
1AS	20	25	1	1	74.3	-0.0537934
1AS	20	25	1	1	74.4	-0.0923524
1AS	20	25	1	1	74.5	-0.0568182
1AS	20	25	1	1	74.6	-0.0586181
1AS	20	25	1	1	74.7	-0.0595131
1AS	20	25	1	1	74.8	-0.0778644
1AS	20	25	1	1	74.9	-0.0828347
1AS	20	25	1	1	75	-0.0601339
1AS	20	25	1	1	75.1	-0.0783763
1AS	20	25	1	1	75.2	-0.0491998
1AS	20	25	1	1	75.3	-0.0715668
1AS	20	25	1	1	75.4	-0.0775502
1AS	20	25	1	1	75.5	-0.0527782
1AS	20	25	1	1	75.6	-0.0507221
1AS	20	25	1	1	75.7	-0.0634816
1AS	20	25	1	1	75.8	-0.0707252
1AS	20	25	1	1	75.9	-0.0596066
1AS	20	25	1	1	76	-0.0680213
1AS	20	25	1	1	76.1	-0.0591819
1AS	20	25	1	1	76.2	-0.0876267
1AS	20	25	1	1	76.3	-0.0304258
1AS	20	25	1	1	76.4	-0.0726326
1AS	20	25	1	1	76.5	-0.0626688
1AS	20	25	1	1	76.6	-0.0390806
1AS	20	25	1	1	76.7	-0.0537601
1AS	20	25	1	1	76.8	-0.023103
1AS	20	25	1	1	76.9	-0.0817637
1AS	20	25	1	1	77	-0.0625191
1AS	20	25	1	1	77.1	-0.0464768
1AS	20	25	1	1	77.2	-0.0853662
1AS	20	25	1	1	77.3	-0.0564513
1AS	20	25	1	1	77.4	-0.0622036
1AS	20	25	1	1	77.5	-0.0624816
1AS	20	25	1	1	77.6	-0.0851669
1AS	20	25	1	1	77.7	-0.068686
1AS	20	25	1	1	77.8	-0.0609879
1AS	20	25	1	1	77.9	-0.0547612
1AS	20	25	1	1	78	-0.0572605
1AS	20	25	1	1	78.1	-0.0369122
1AS	20	25	1	1	78.2	-0.0834615
1AS	20	25	1	1	78.3	-0.0581613
1AS	20	25	1	1	78.4	-0.0919211
1AS	20	25	1	1	78.5	-0.0789063
1AS	20	25	1	1	78.6	-0.0642493
1AS	20	25	1	1	78.7	-0.0650356
1AS	20	25	1	1	78.8	-0.0458581
1AS	20	25	1	1	78.9	-0.0548079
1AS	20	25	1	1	79	-0.0879254
1AS	20	25	1	1	79.1	-0.0863602
1AS	20	25	1	1	79.2	-0.0701313
1AS	20	25	1	1	79.3	-0.0883996
1AS	20	25	1	1	79.4	-0.0343544
1AS	20	25	1	1	79.5	-0.0547209
1AS	20	25	1	1	79.6	-0.0878193
1AS	20	25	1	1	79.7	-0.0735142
1AS	20	25	1	1	79.8	-0.0639255
1AS	20	25	1	1	79.9	-0.0558555
1AS	20	25	1	1	80	-0.0520606
1AS	20	25	1	1	80.1	-0.0713916
1AS	20	25	1	1	80.2	-0.0668311
1AS	20	25	1	1	80.3	-0.0642116
1AS	20	25	1	1	80.4	-0.0430124
1AS	20	25	1	1	80.5	-0.0877395
1AS	20	25	1	1	80.6	-0.0630445
1AS	20	25	1	1	80.7	-0.0610206
1AS	20	25	1	1	80.8	-0.0537467
1AS	20	25	1	1	80.9	-0.0816748
1AS	20	25	1	1	81	-0.0289688
1AS	20	25	1	1	81.1	-0.0571027
1AS	20	25	1	1	81.2	-0.0401151
1AS	20	25	1	1	81.3	-0.0692022
1AS	20	25	1	1	81.4	-0.0471141
1AS	20	25	1	1	81.5	-0.0561249
1AS	20	25	1	1	81.6	-0.068073
1AS	20	25	1	1	81.7	-0.0853205
1AS	20	25	1	1	81.8	-0.0681353
1AS	20	25	1	1	81.9	-0.0745492
1AS	20	25	1	1	82	-0.0728056
1AS	20	25	1	1	82.1	-0.0606377
1AS	20	25	1	1	82.2	-0.0600255
1AS	20	25	1	1	82.3	-0.0445099
1AS	20	25	1	1	82.4	-0.0756087
1AS	20	25	1	1	82.5	-0.0434651
1AS	20	25	1	1	82.6	-0.0992982
1AS	20	25	1	1	82.7	-0.0586762
1AS	20	25	1	1	82.8	-0.0872874
1AS	20	25	1	1	82.9	-0.052947
1AS	20	25	1	1	83	-0.0803072
1AS	20	25	1	1	83.1	-0.0601835
1AS	20	25	1	1	83.2	-0.0656321
1AS	20	25	1	1	83.3	-0.0817296
1AS	20	25	1	1	83.4	-0.075954
1AS	20	25	1	1	83.5	-0.0755463
1AS	20	25	1	1	83.6	-0.0640187
1AS	20	25	1	1	83.7	-0.0664544
1AS	20	25	1	1	83.8	-0.0738213
1AS	20	25	1	1	83.9	-0.070236
1AS	20	25	1	1	84	-0.0685692
1AS	20	25	1	1	84.1	-0.0648124
1AS	20	25	1	1	84.2	-0.0593572
1AS	20	25	1	1	84.3	-0.054467
1AS	20	25	1	1	84.4	-0.0826049
1AS	20	25	1	1	84.5	-0.069777
1AS	20	25	1	1	84.6	-0.0687137
1AS	20	25	1	1	84.7	-0.0813339
1AS	20	25	1	1	84.8	-0.0824671
1AS	20	25	1	1	84.9	-0.071418
1AS	20	25	1	1	85	-0.0748193
1AS	20	25	1	1	85.1	-0.0629771
1AS	20	25	1	1	85.2	-0.0691447
1AS	20	25	1	1	85.3	-0.0848138
1AS	20	25	1	1	85.4	-0.0676439
1AS	20	25	1	1	85.5	-0.0781991
1AS	20	25	1	1	85.6	-0.0641155
1AS	20	25	1	1	85.7	-0.0727634
1AS	20	25	1	1	85.8	-0.0681624
1AS	20	25	1	1	85.9	-0.0828307
1AS	20	25	1	1	86	-0.0743196
1AS	20	25	1	1	86.1	-0.0391688
1AS	20	25	1	1	86.2	-0.064718
1AS	20	25	1	1	86.3	-0.0718453
1AS	20	25	1	1	86.4	-0.0574443
1AS	20	25	1	1	86.5	-0.0766234
1AS	20	25	1	1	86.6	-0.0788658
1AS	20	25	1	1	86.7	-0.0682771
1AS	20	25	1	1	86.8	-0.0835812
1AS	20	25	1	1	86.9	-0.0899324
1AS	20	25	1	1	87	-0.0747464
1AS	20	25	1	1	87.1	-0.061697
1AS	20	25	1	1	87.2	-0.101269
1AS	20	25	1	1	87.3	-0.0564444
1AS	20	25	1	1	87.4	-0.0650399
1AS	20	25	1	1	87.5	-0.0717254
1AS	20	25	1	1	87.6	-0.0882137
1AS	20	25	1	1	87.7	-0.086652
1AS	20	25	1	1	87.8	-0.0707982
1AS	20	25	1	1	87.9	-0.0522614
1AS	20	25	1	1	88	-0.101671
1AS	20	25	1	1	88.1	-0.0838284
1AS	20	25	1	1	88.2	-0.0453839
1AS	20	25	1	1	88.3	-0.0686793
1AS	20	25	1	1	88.4	-0.0774751
1AS	20	25	1	1	88.5	-0.0765305
1AS	20	25	1	1	88.6	-0.0751584
1AS	20	25	1	1	88.7	-0.0522907
1AS	20	25	1	1	88.8	-0.0909998
1AS	20	25	1	1	88.9	-0.0818758
1AS	20	25	1	1	89	-0.0799525
1AS	20	25	1	1	89.1	-0.0576935
1AS	20	25	1	1	89.2	-0.0773706
1AS	20	25	1	1	89.3	-0.0429418
1AS	20	25	1	1	89.4	-0.0659828
1AS	20	25	1	1	89.5	-0.0712683
1AS	20	25	1	1	89.6	-0.0802171
1AS	20	25	1	1	89.7	-0.0595844
1AS	20	25	1	1	89.8	-0.0681074
1AS	20	25	1	1	89.9	-0.0444694
1AS	20	25	1	1	90	-0.052088
1AS	20	25	1	1	90.1	-0.0952945
1AS	20	25	1	1	90.2	-0.0488956
1AS	20	25	1	1	90.3	-0.0784545
1AS	20	25	1	1	90.4	-0.0758283
1AS	20	25	1	1	90.5	-0.0968611
1AS	20	25	1	1	90.6	-0.0666966
1AS	20	25	1	1	90.7	-0.0670588
1AS	20	25	1	1	90.8	-0.0803559
1AS	20	25	1	1	90.9	-0.0640135
1AS	20	25	1	1	91	-0.0803723
1AS	20	25	1	1	91.1	-0.064023
1AS	20	25	1	1	91.2	-0.0793138
1AS	20	25	1	1	91.3	-0.0714276
1AS	20	25	1	1	91.4	-0.0556111
1AS	20	25	1	1	91.5	-0.0949934
1AS	20	25	1	1	91.6	-0.0827231
1AS	20	25	1	1	91.7	-0.0608919
1AS	20	25	1	1	91.8	-0.0617192
1AS	20	25	1	1	91.9	-0.0787656
1AS	20	25	1	1	92	-0.0853772
1AS	20	25	1	1	92.1	-0.0604892
1AS	20	25	1	1	92.2	-0.0814848
1AS	20	25	1	1	92.3	-0.0739996
1AS	20	25	1	1	92.4	-0.0647912
1AS	20	25	1	1	92.5	-0.062027
1AS	20	25	1	1	92.6	-0.058466
1AS	20	25	1	1	92.7	-0.0751274
1AS	20	25	1	1	92.8	-0.0716233
1AS	20	25	1	1	92.9	-0.0787852
1AS	20	25	1	1	93	-0.0782597
1AS	20	25	1	1	93.1	-0.074192
1AS	20	25	1	1	93.2	-0.0685201
1AS	20	25	1	1	93.3	-0.0728722
1AS	20	25	1	1	93.4	-0.0561056
1AS	20	25	1	1	93.5	-0.0640299
1AS	20	25	1	1	93.6	-0.0567486
1AS	20	25	1	1	93.7	-0.0729091
1AS	20	25	1	1	93.8	-0.0548418
1AS	20	25	1	1	93.9	-0.0404787
1AS	20	25	1	1	94	-0.0799117
1AS	20	25	1	1	94.1	-0.0794206
1AS	20	25	1	1	94.2	-0.0729682
1AS	20	25	1	1	94.3	-0.0552073
1AS	20	25	1	1	94.4	-0.0773764
1AS	20	25	1	1	94.5	-0.0678372
1AS	20	25	1	1	94.6	-0.0826225
1AS	20	25	1	1	94.7	-0.0668035
1AS	20	25	1	1	94.8	-0.0724902
1AS	20	25	1	1	94.9	-0.0699229
1AS	20	25	1	1	95	-0.059226
1AS	20	25	1	1	95.1	-0.0384686
1AS	20	25	1	1	95.2	-0.0835938
1AS	20	25	1	1	95.3	-0.0907314
1AS	20	25	1	1	95.4	-0.0779552
1AS	20	25	1	1	95.5	-0.0650573
1AS	20	25	1	1	95.6	-0.0976574
1AS	20	25	1	1	95.7	-0.0899413
1AS	20	25	1	1	95.8	-0.0295651
1AS	20	25	1	1	95.9	-0.0778627
1AS	20	25	1	1	96	-0.0842941
1AS	20	25	1	1	96.1	-0.0686734
1AS	20	25	1	1	96.2	-0.0938787
1AS	20	25	1	1	96.3	-0.0596063
1AS	20	25	1	1	96.4	-0.0890586
1AS	20	25	1	1	96.5	-0.069396
1AS	20	25	1	1	96.6	-0.089196
1AS	20	25	1	1	96.7	-0.0775199
1AS	20	25	1	1	96.8	-0.0797572
1AS	20	25	1	1	96.9	-0.0732567
1AS	20	25	1	1	97	-0.0723767
1AS	20	25	1	1	97.1	-0.0673606
1AS	20	25	1	1	97.2	-0.104407
1AS	20	25	1	1	97.3	-0.0790305
1AS	20	25	1	1	97.4	-0.0652573
1AS	20	25	1	1	97.5	-0.0624611
1AS	20	25	1	1	97.6	-0.0920081
1AS	20	25	1	1	97.7	-0.0659199
1AS	20	25	1	1	97.8	-0.0642591
1AS	20	25	1	1	97.9	-0.0579214
1AS	20	25	1	1	98	-0.0665886
1AS	20	25	1	1	98.1	-0.0605836
1AS	20	25	1	1	98.2	-0.0586176
1AS	20	25	1	1	98.3	-0.0680907
1AS	20	25	1	1	98.4	-0.0874398
1AS	20	25	1	1	98.5	-0.0878406
1AS	20	25	1	1	98.6	-0.0439613
1AS	20	25	1	1	98.7	-0.0712581
1AS	20	25	1	1	98.8	-0.0596228
1AS	20	25	1	1	98.9	-0.0963755
1AS	20	25	1	1	99	-0.0680778
1AS	20	25	1	1	99.1	-0.0615377
1AS	20	25	1	1	99.2	-0.0762482
1AS	20	25	1	1	99.3	-0.058691
1AS	20	25	1	1	99.4	-0.0792956
1AS	20	25	1	1	99.5	-0.0806334
1AS	20	25	1	1	99.6	-0.0615966
1AS	20	25	1	1	99.7	-0.081203
1AS	20	25	1	1	99.8	-0.0691171
1AS	20	25	1	1	99.9	-0.0894339
1AS	20	25	1	1	100	-0.0840149
1AS	20	25	1	1	100.1	-0.0948083
1AS	20	25	1	1	100.2	-0.0754778
1AS	20	25	1	1	100.3	-0.0655856
1AS	20	25	1	1	100.4	-0.06792
1AS	20	25	1	1	100.5	-0.0637667
1AS	20	25	1	1	100.6	-0.0742354
1AS	20	25	1	1	100.7	-0.0730135
1AS	20	25	1	1	100.8	-0.101858
1AS	20	25	1	1	100.9	-0.0461016
1AS	20	25	1	1	101	-0.0988712
1AS	20	25	1	1	101.1	-0.0760906
1AS	20	25	1	1	101.2	-0.0801675
1AS	20	25	1	1	101.3	-0.0760608
1AS	20	25	1	1	101.4	-0.0896566
1AS	20	25	1	1	101.5	-0.0654802
1AS	20	25	1	1	101.6	-0.0552247
1AS	20	25	1	1	101.7	-0.0627894
1AS	20	25	1	1	101.8	-0.06967
1AS	20	25	1	1	101.9	-0.0772545
1AS	20	25	1	1	102	-0.0530989
1AS	20	25	1	1	102.1	-0.0867467
1AS	20	25	1	1	102.2	-0.0852776
1AS	20	25	1	1	102.3	-0.0694189
1AS	20	25	1	1	102.4	-0.0686436
1AS	20	25	1	1	102.5	-0.0621295
1AS	20	25	1	1	102.6	-0.0718739
1AS	20	25	1	1	102.7	-0.0958059
1AS	20	25	1	1	102.8	-0.0720437
1AS	20	25	1	1	102.9	-0.0601957
1AS	20	25	1	1	103	-0.091228
1AS	20	25	1	1	103.1	-0.092602
1AS	20	25	1	1	103.2	-0.068656
1AS	20	25	1	1	103.3	-0.0832903
1AS	20	25	1	1	103.4	-0.0762863
1AS	20	25	1	1	103.5	-0.0922327
1AS	20	25	1	1	103.6	-0.0916934
1AS	20	25	1	1	103.7	-0.081604
1AS	20	25	1	1	103.8	-0.0907657
1AS	20	25	1	1	103.9	-0.0617421
1AS	20	25	1	1	104	-0.0515897
1AS	20	25	1	1	104.1	-0.0949097
1AS	20	25	1	1	104.2	-0.084487
1AS	20	25	1	1	104.3	-0.0773277
1AS	20	25	1	1	104.4	-0.109602
1AS	20	25	1	1	104.5	-0.101693
1AS	20	25	1	1	104.6	-0.0667775
1AS	20	25	1	1	104.7	-0.0699866
1AS	20	25	1	1	104.8	-0.108921
1AS	20	25	1	1	104.9	-0.0792768
1AS	20	25	1	1	105	-0.0407901
1AS	20	25	1	1	105.1	-0.0634081
1AS	20	25	1	1	105.2	-0.090486
1AS	20	25	1	1	105.3	-0.0658483
1AS	20	25	1	1	105.4	-0.08498
1AS	20	25	1	1	105.5	-0.104551
1AS	20	25	1	1	105.6	-0.0877049
1AS	20	25	1	1	105.7	-0.091922
1AS	20	25	1	1	105.8	-0.0728016
1AS	20	25	1	1	105.9	-0.0681005
1AS	20	25	1	1	106	-0.102261
1AS	20	25	1	1	106.1	-0.0852995
1AS	20	25	1	1	106.2	-0.0635917
1AS	20	25	1	1	106.3	-0.0640202
1AS	20	25	1	1	106.4	-0.0831664
1AS	20	25	1	1	106.5	-0.0652082
1AS	20	25	1	1	106.6	-0.0606346
1AS	20	25	1	1	106.7	-0.0693181
1AS	20	25	1	1	106.8	-0.0634427
1AS	20	25	1	1	106.9	-0.0743127
1AS	20	25	1	1	107	-0.063992
1AS	20	25	1	1	107.1	-0.0637383
1AS	20	25	1	1	107.2	-0.0667706
1AS	20	25	1	1	107.3	-0.0918703
1AS	20	25	1	1	107.4	-0.0629861
1AS	20	25	1	1	107.5	-0.0934837
1AS	20	25	1	1	107.6	-0.0719924
1AS	20	25	1	1	107.7	-0.0880401
1AS	20	25	1	1	107.8	-0.0887523
1AS	20	25	1	1	107.9	-0.0986443
1AS	20	25	1	1	108	-0.0793145
1AS	20	25	1	1	108.1	-0.0537901
1AS	20	25	1	1	108.2	-0.072803
1AS	20	25	1	1	108.3	-0.0661294
1AS	20	25	1	1	108.4	-0.0902343
1AS	20	25	1	1	108.5	-0.0909603
1AS	20	25	1	1	108.6	-0.0958691
1AS	20	25	1	1	108.7	-0.0611084
1AS	20	25	1	1	108.8	-0.100618
1AS	20	25	1	1	108.9	-0.0881402
1AS	20	25	1	1	109	-0.0746622
1AS	20	25	1	1	109.1	-0.0832412
1AS	20	25	1	1	109.2	-0.109567
1AS	20	25	1	1	109.3	-0.0914094
1AS	20	25	1	1	109.4	-0.073431
1AS	20	25	1	1	109.5	-0.0894542
1AS	20	25	1	1	109.6	-0.0710237
1AS	20	25	1	1	109.7	-0.0740955
1AS	20	25	1	1	109.8	-0.0817263
1AS	20	25	1	1	109.9	-0.0874319
1AS	20	25	1	1	110	-0.0837917
1AS	20	25	1	1	110.1	-0.0894375
1AS	20	25	1	1	110.2	-0.0689082
1AS	20	25	1	1	110.3	-0.10035
1AS	20	25	1	1	110.4	-0.0771105
1AS	20	25	1	1	110.5	-0.0639555
1AS	20	25	1	1	110.6	-0.0876589
1AS	20	25	1	1	110.7	-0.0663798
1AS	20	25	1	1	110.8	-0.08816
1AS	20	25	1	1	110.9	-0.103501
1AS	20	25	1	1	111	-0.10568
1AS	20	25	1	1	111.1	-0.0999653
1AS	20	25	1	1	111.2	-0.0913494
1AS	20	25	1	1	111.3	-0.0758781
1AS	20	25	1	1	111.4	-0.068778
1AS	20	25	1	1	111.5	-0.0827162
1AS	20	25	1	1	111.6	-0.0840254
1AS	20	25	1	1	111.7	-0.0870256
1AS	20	25	1	1	111.8	-0.0694444
1AS	20	25	1	1	111.9	-0.073755
1AS	20	25	1	1	112	-0.0923595
1AS	20	25	1	1	112.1	-0.0838799
1AS	20	25	1	1	112.2	-0.0715084
1AS	20	25	1	1	112.3	-0.0588956
1AS	20	25	1	1	112.4	-0.067663
1AS	20	25	1	1	112.5	-0.0875733
1AS	20	25	1	1	112.6	-0.0851295
1AS	20	25	1	1	112.7	-0.0636063
1AS	20	25	1	1	112.8	-0.10027
1AS	20	25	1	1	112.9	-0.0992277
1AS	20	25	1	1	113	-0.0785844
1AS	20	25	1	1	113.1	-0.0930319
1AS	20	25	1	1	113.2	-0.0962796
1AS	20	25	1	1	113.3	-0.0678303
1AS	20	25	1	1	113.4	-0.0913899
1AS	20	25	1	1	113.5	-0.071476
1AS	20	25	1	1	113.6	-0.0836542
1AS	20	25	1	1	113.7	-0.0986519
1AS	20	25	1	1	113.8	-0.0677342
1AS	20	25	1	1	113.9	-0.0949373
1AS	20	25	1	1	114	-0.0688705
1AS	20	25	1	1	114.1	-0.0832567
1AS	20	25	1	1	114.2	-0.0781415
1AS	20	25	1	1	114.3	-0.0910313
1AS	20	25	1	1	114.4	-0.089597
1AS	20	25	1	1	114.5	-0.087743
1AS	20	25	1	1	114.6	-0.0583174
1AS	20	25	1	1	114.7	-0.0938323
1AS	20	25	1	1	114.8	-0.0845113
1AS	20	25	1	1	114.9	-0.116723
1AS	20	25	1	1	115	-0.0798826
1AS	20	25	1	1	115.1	-0.0612156
1AS	20	25	1	1	115.2	-0.0961602
1AS	20	25	1	1	115.3	-0.0767522
1AS	20	25	1	1	115.4	-0.0892422
1AS	20	25	1	1	115.5	-0.0966752
1AS	20	25	1	1	115.6	-0.102489
1AS	20	25	1	1	115.7	-0.0815711
1AS	20	25	1	1	115.8	-0.0824437
1AS	20	25	1	1	115.9	-0.0869334
1AS	20	25	1	1	116	-0.0854752
1AS	20	25	1	1	116.1	-0.0830946
1AS	20	25	1	1	116.2	-0.097846
1AS	20	25	1	1	116.3	-0.0827172
1AS	20	25	1	1	116.4	-0.103903
1AS	20	25	1	1	116.5	-0.0866661
1AS	20	25	1	1	116.6	-0.0989692
1AS	20	25	1	1	116.7	-0.0629153
1AS	20	25	1	1	116.8	-0.0747509
1AS	20	25	1	1	116.9	-0.0590744
1AS	20	25	1	1	117	-0.0839193
1AS	20	25	1	1	117.1	-0.10158
1AS	20	25	1	1	117.2	-0.0898743
1AS	20	25	1	1	117.3	-0.0975485
1AS	20	25	1	1	117.4	-0.0946486
1AS	20	25	1	1	117.5	-0.0867794
1AS	20	25	1	1	117.6	-0.0752075
1AS	20	25	1	1	117.7	-0.0911889
1AS	20	25	1	1	117.8	-0.0541627
1AS	20	25	1	1	117.9	-0.0688426
1AS	20	25	1	1	118	-0.10558
1AS	20	25	1	1	118.1	-0.0984693
1AS	20	25	1	1	118.2	-0.080328
1AS	20	25	1	1	118.3	-0.0671911
1AS	20	25	1	1	118.4	-0.099371
1AS	20	25	1	1	118.5	-0.106775
1AS	20	25	1	1	118.6	-0.0820827
1AS	20	25	1	1	118.7	-0.0886366
1AS	20	25	1	1	118.8	-0.0940912
1AS	20	25	1	1	118.9	-0.119001
1AS	20	25	1	1	119	-0.0299988
1AS	20	25	1	1	119.1	-0.0682724
1AS	20	25	1	1	119.2	-0.126185
1AS	20	25	1	1	119.3	-0.0750055
1AS	20	25	1	1	119.4	-0.0652964
1AS	20	25	1	1	119.5	-0.084964
1AS	20	25	1	1	119.6	-0.0974069
1AS	20	25	1	1	119.7	-0.087867
1AS	20	25	1	1	119.8	-0.0727684
1AS	20	25	1	1	119.9	-0.0886216
1AS	20	25	1	1	120	-0.0896213
1AS	20	25	1	2	1.21e-09	0
1AS	20	25	1	2	0.1	0.00808096
1AS	20	25	1	2	0.2	0.0216432
1AS	20	25	1	2	0.3	-0.0432224
1AS	20	25	1	2	0.4	-0.0245149
1AS	20	25	1	2	0.5	-0.0054059
1AS	20	25	1	2	0.6	-1.7166e-05
1AS	20	25	1	2	0.7	-0.035497
1AS	20	25	1	2	0.8	0.00134993
1AS	20	25	1	2	0.9	0.00566745
1AS	20	25	1	2	1	-0.00842571
1AS	20	25	1	2	1.1	-0.0191734
1AS	20	25	1	2	1.2	0.00327778
1AS	20	25	1	2	1.3	0.00620794
1AS	20	25	1	2	1.4	0.0144424
1AS	20	25	1	2	1.5	-0.036634
1AS	20	25	1	2	1.6	0.0127721
1AS	20	25	1	2	1.7	0.00323033
1AS	20	25	1	2	1.8	-0.0208776
1AS	20	25	1	2	1.9	0.000213623
1AS	20	25	1	2	2	-0.0156286
1AS	20	25	1	2	2.1	-0.00682974
1AS	20	25	1	2	2.2	-0.0127122
1AS	20	25	1	2	2.3	0.0627842
1AS	20	25	1	2	2.4	-0.00905347
1AS	20	25	1	2	2.5	-0.00410581
1AS	20	25	1	2	2.6	-0.0174494
1AS	20	25	1	2	2.7	0.0137761
1AS	20	25	1	2	2.8	0.00747299
1AS	20	25	1	2	2.9	-0.0108364
1AS	20	25	1	2	3	-0.0162234
1AS	20	25	1	2	3.1	-0.0103161
1AS	20	25	1	2	3.2	-0.00705099
1AS	20	25	1	2	3.3	0.0227807
1AS	20	25	1	2	3.4	-0.0241356
1AS	20	25	1	2	3.5	0.00506043
1AS	20	25	1	2	3.6	0.0158381
1AS	20	25	1	2	3.7	0.0137799
1AS	20	25	1	2	3.8	-0.0234923
1AS	20	25	1	2	3.9	-0.0267286
1AS	20	25	1	2	4	0.0160806
1AS	20	25	1	2	4.1	0.0209954
1AS	20	25	1	2	4.2	0.0152669
1AS	20	25	1	2	4.3	0.0205412
1AS	20	25	1	2	4.4	0.00949097
1AS	20	25	1	2	4.5	-0.0189886
1AS	20	25	1	2	4.6	-0.0025847
1AS	20	25	1	2	4.7	0.0115244
1AS	20	25	1	2	4.8	-0.0121424
1AS	20	25	1	2	4.9	-0.0064323
1AS	20	25	1	2	5	-0.00301647
1AS	20	25	1	2	5.1	-0.0361967
1AS	20	25	1	2	5.2	0.00359678
1AS	20	25	1	2	5.3	0.0339713
1AS	20	25	1	2	5.4	-0.0468256
1AS	20	25	1	2	5.5	0.00437546
1AS	20	25	1	2	5.6	0.00884843
1AS	20	25	1	2	5.7	-0.000607014
1AS	20	25	1	2	5.8	0.0101502
1AS	20	25	1	2	5.9	-0.00164604
1AS	20	25	1	2	6	-0.0133755
1AS	20	25	1	2	6.1	0.011095
1AS	20	25	1	2	6.2	0.00847506
1AS	20	25	1	2	6.3	-0.00205898
1AS	20	25	1	2	6.4	-0.0213301
1AS	20	25	1	2	6.5	0.0431261
1AS	20	25	1	2	6.6	-0.0229712
1AS	20	25	1	2	6.7	-0.0050745
1AS	20	25	1	2	6.8	0.010602
1AS	20	25	1	2	6.9	0.0289171
1AS	20	25	1	2	7	-0.0235438
1AS	20	25	1	2	7.1	-0.0220611
1AS	20	25	1	2	7.2	-0.00367236
1AS	20	25	1	2	7.3	-0.00431085
1AS	20	25	1	2	7.4	-0.00198507
1AS	20	25	1	2	7.5	0.0143235
1AS	20	25	1	2	7.6	-0.0296569
1AS	20	25	1	2	7.7	-0.00507259
1AS	20	25	1	2	7.8	-0.0112717
1AS	20	25	1	2	7.9	-0.0155959
1AS	20	25	1	2	8	-0.0096333
1AS	20	25	1	2	8.1	-0.0183537
1AS	20	25	1	2	8.2	0.0155933
1AS	20	25	1	2	8.3	-0.0322039
1AS	20	25	1	2	8.4	0.00865603
1AS	20	25	1	2	8.5	-0.00228787
1AS	20	25	1	2	8.6	-0.0215223
1AS	20	25	1	2	8.7	-0.00694013
1AS	20	25	1	2	8.8	0.0174289
1AS	20	25	1	2	8.9	-0.0181208
1AS	20	25	1	2	9	-0.0087626
1AS	20	25	1	2	9.1	-0.0264547
1AS	20	25	1	2	9.2	-0.00645495
1AS	20	25	1	2	9.3	-4.1008e-05
1AS	20	25	1	2	9.4	-0.0451505
1AS	20	25	1	2	9.5	-0.0444653
1AS	20	25	1	2	9.6	0.0172961
1AS	20	25	1	2	9.7	0.00362229
1AS	20	25	1	2	9.8	-0.0378981
1AS	20	25	1	2	9.9	-0.0241842
1AS	20	25	1	2	10	-0.0350077
1AS	20	25	1	2	10.1	0.020798
1AS	20	25	1	2	10.2	-0.057766
1AS	20	25	1	2	10.3	-0.0200531
1AS	20	25	1	2	10.4	0.0192673
1AS	20	25	1	2	10.5	-0.0227125
1AS	20	25	1	2	10.6	0.00332761
1AS	20	25	1	2	10.7	-0.0172904
1AS	20	25	1	2	10.8	-0.0149195
1AS	20	25	1	2	10.9	-0.0277197
1AS	20	25	1	2	11	-0.022897
1AS	20	25	1	2	11.1	-0.00750375
1AS	20	25	1	2	11.2	0.00921035
1AS	20	25	1	2	11.3	-0.044354
1AS	20	25	1	2	11.4	0.00215745
1AS	20	25	1	2	11.5	-0.0412183
1AS	20	25	1	2	11.6	0.00763965
1AS	20	25	1	2	11.7	-0.0403225
1AS	20	25	1	2	11.8	-0.0123959
1AS	20	25	1	2	11.9	-0.0360475
1AS	20	25	1	2	12	0.00541472
1AS	20	25	1	2	12.1	0.0199902
1AS	20	25	1	2	12.2	-0.00028348
1AS	20	25	1	2	12.3	-0.0393231
1AS	20	25	1	2	12.4	-0.0408716
1AS	20	25	1	2	12.5	0.000738382
1AS	20	25	1	2	12.6	-0.0425174
1AS	20	25	1	2	12.7	-0.0218661
1AS	20	25	1	2	12.8	-0.0123017
1AS	20	25	1	2	12.9	0.0133469
1AS	20	25	1	2	13	-0.0133705
1AS	20	25	1	2	13.1	0.0135403
1AS	20	25	1	2	13.2	0.00412059
1AS	20	25	1	2	13.3	-0.00522542
1AS	20	25	1	2	13.4	0.00540185
1AS	20	25	1	2	13.5	-0.0288188
1AS	20	25	1	2	13.6	-0.0257494
1AS	20	25	1	2	13.7	-0.00789285
1AS	20	25	1	2	13.8	0.00355601
1AS	20	25	1	2	13.9	-0.0219574
1AS	20	25	1	2	14	0.0203426
1AS	20	25	1	2	14.1	-0.00825501
1AS	20	25	1	2	14.2	-0.0373142
1AS	20	25	1	2	14.3	-0.0337787
1AS	20	25	1	2	14.4	-0.0202165
1AS	20	25	1	2	14.5	0.0251856
1AS	20	25	1	2	14.6	-0.0277166
1AS	20	25	1	2	14.7	-0.0038352
1AS	20	25	1	2	14.8	-0.0493045
1AS	20	25	1	2	14.9	-0.0201948
1AS	20	25	1	2	15	-0.0209837
1AS	20	25	1	2	15.1	-0.014828
1AS	20	25	1	2	15.2	-0.014488
1AS	20	25	1	2	15.3	-0.0119164
1AS	20	25	1	2	15.4	0.0353918
1AS	20	25	1	2	15.5	-0.0174525
1AS	20	25	1	2	15.6	-0.0394294
1AS	20	25	1	2	15.7	0.0131655
1AS	20	25	1	2	15.8	-0.0409396
1AS	20	25	1	2	15.9	-0.0445242
1AS	20	25	1	2	16	0.0237663
1AS	20	25	1	2	16.1	-0.031585
1AS	20	25	1	2	16.2	0.0269544
1AS	20	25	1	2	16.3	-0.026587
1AS	20	25	1	2	16.4	0.017694
1AS	20	25	1	2	16.5	-0.0510142
1AS	20	25	1	2	16.6	-0.033983
1AS	20	25	1	2	16.7	-0.0127306
1AS	20	25	1	2	16.8	-0.032295
1AS	20	25	1	2	16.9	-0.0180867
1AS	20	25	1	2	17	-0.0109482
1AS	20	25	1	2	17.1	-0.0181003
1AS	20	25	1	2	17.2	-0.0314705
1AS	20	25	1	2	17.3	-0.00330663
1AS	20	25	1	2	17.4	-0.00147295
1AS	20	25	1	2	17.5	-0.0266821
1AS	20	25	1	2	17.6	-0.0340941
1AS	20	25	1	2	17.7	-0.0472054
1AS	20	25	1	2	17.8	-0.0502324
1AS	20	25	1	2	17.9	-0.0413649
1AS	20	25	1	2	18	-0.0371811
1AS	20	25	1	2	18.1	-0.0432577
1AS	20	25	1	2	18.2	-0.042789
1AS	20	25	1	2	18.3	-0.0341678
1AS	20	25	1	2	18.4	-0.0246112
1AS	20	25	1	2	18.5	0.0124545
1AS	20	25	1	2	18.6	-0.0165184
1AS	20	25	1	2	18.7	-0.0184402
1AS	20	25	1	2	18.8	-0.0295353
1AS	20	25	1	2	18.9	-0.00181961
1AS	20	25	1	2	19	-0.0348227
1AS	20	25	1	2	19.1	-0.0401616
1AS	20	25	1	2	19.2	-0.0196612
1AS	20	25	1	2	19.3	-0.0328033
1AS	20	25	1	2	19.4	0.0111694
1AS	20	25	1	2	19.5	0.00510478
1AS	20	25	1	2	19.6	-0.00159693
1AS	20	25	1	2	19.7	-0.0542185
1AS	20	25	1	2	19.8	-0.0337284
1AS	20	25	1	2	19.9	-0.0278311
1AS	20	25	1	2	20	-0.0253956
1AS	20	25	1	2	20.1	-0.000837326
1AS	20	25	1	2	20.2	-0.0399392
1AS	20	25	1	2	20.3	-0.0337482
1AS	20	25	1	2	20.4	-0.0204129
1AS	20	25	1	2	20.5	-0.0111444
1AS	20	25	1	2	20.6	-0.0109935
1AS	20	25	1	2	20.7	-0.0454903
1AS	20	25	1	2	20.8	-0.0221028
1AS	20	25	1	2	20.9	-0.011765
1AS	20	25	1	2	21	-0.0197482
1AS	20	25	1	2	21.1	-0.0273895
1AS	20	25	1	2	21.2	0.0236423
1AS	20	25	1	2	21.3	-0.0570014
1AS	20	25	1	2	21.4	-0.0272336
1AS	20	25	1	2	21.5	-0.0227966
1AS	20	25	1	2	21.6	-0.0176466
1AS	20	25	1	2	21.7	-0.0262446
1AS	20	25	1	2	21.8	-0.0232618
1AS	20	25	1	2	21.9	-0.0208757
1AS	20	25	1	2	22	0.00345826
1AS	20	25	1	2	22.1	-0.0285699
1AS	20	25	1	2	22.2	-0.0120561
1AS	20	25	1	2	22.3	-0.0116999
1AS	20	25	1	2	22.4	-0.0173464
1AS	20	25	1	2	22.5	-0.0216594
1AS	20	25	1	2	22.6	-0.014082
1AS	20	25	1	2	22.7	-0.0266244
1AS	20	25	1	2	22.8	-0.0245938
1AS	20	25	1	2	22.9	-0.00986814
1AS	20	25	1	2	23	-0.0257072
1AS	20	25	1	2	23.1	-0.0702031
1AS	20	25	1	2	23.2	-0.0085268
1AS	20	25	1	2	23.3	-0.0190876
1AS	20	25	1	2	23.4	-0.0378261
1AS	20	25	1	2	23.5	-0.00924516
1AS	20	25	1	2	23.6	-0.0268793
1AS	20	25	1	2	23.7	-0.0419152
1AS	20	25	1	2	23.8	-0.0423789
1AS	20	25	1	2	23.9	-0.0334933
1AS	20	25	1	2	24	-0.0179293
1AS	20	25	1	2	24.1	-0.00211716
1AS	20	25	1	2	24.2	-0.0174725
1AS	20	25	1	2	24.3	-0.0307174
1AS	20	25	1	2	24.4	0.0120597
1AS	20	25	1	2	24.5	-0.0329375
1AS	20	25	1	2	24.6	-0.0349436
1AS	20	25	1	2	24.7	-0.0250247
1AS	20	25	1	2	24.8	-0.0398064
1AS	20	25	1	2	24.9	-0.0153053
1AS	20	25	1	2	25	-0.0660591
1AS	20	25	1	2	25.1	-0.0246716
1AS	20	25	1	2	25.2	-0.0530155
1AS	20	25	1	2	25.3	0.0300994
1AS	20	25	1	2	25.4	-0.0423162
1AS	20	25	1	2	25.5	-0.0252819
1AS	20	25	1	2	25.6	-0.0411248
1AS	20	25	1	2	25.7	-0.023499
1AS	20	25	1	2	25.8	-0.0183246
1AS	20	25	1	2	25.9	-0.0285518
1AS	20	25	1	2	26	-0.0202889
1AS	20	25	1	2	26.1	-0.0215938
1AS	20	25	1	2	26.2	-0.0287039
1AS	20	25	1	2	26.3	0.00241756
1AS	20	25	1	2	26.4	-0.0301707
1AS	20	25	1	2	26.5	0.00175023
1AS	20	25	1	2	26.6	-0.0393519
1AS	20	25	1	2	26.7	-0.036684
1AS	20	25	1	2	26.8	-0.0370772
1AS	20	25	1	2	26.9	-0.00781918
1AS	20	25	1	2	27	-0.0111437
1AS	20	25	1	2	27.1	-0.0327771
1AS	20	25	1	2	27.2	-0.0447044
1AS	20	25	1	2	27.3	-0.0430191
1AS	20	25	1	2	27.4	-0.0457251
1AS	20	25	1	2	27.5	-0.0732183
1AS	20	25	1	2	27.6	-0.000625372
1AS	20	25	1	2	27.7	-0.0390513
1AS	20	25	1	2	27.8	-0.0120924
1AS	20	25	1	2	27.9	-0.00407076
1AS	20	25	1	2	28	-0.0603318
1AS	20	25	1	2	28.1	-0.0318072
1AS	20	25	1	2	28.2	-0.0307074
1AS	20	25	1	2	28.3	-0.0368068
1AS	20	25	1	2	28.4	-0.0366707
1AS	20	25	1	2	28.5	-0.0187933
1AS	20	25	1	2	28.6	-0.0381494
1AS	20	25	1	2	28.7	-0.0220132
1AS	20	25	1	2	28.8	-0.010891
1AS	20	25	1	2	28.9	-0.0393641
1AS	20	25	1	2	29	-0.0393696
1AS	20	25	1	2	29.1	-0.0290136
1AS	20	25	1	2	29.2	-0.0160406
1AS	20	25	1	2	29.3	0.0101497
1AS	20	25	1	2	29.4	-0.0259812
1AS	20	25	1	2	29.5	-0.0282528
1AS	20	25	1	2	29.6	0.0116432
1AS	20	25	1	2	29.7	-0.00792336
1AS	20	25	1	2	29.8	-0.00883651
1AS	20	25	1	2	29.9	-0.037163
1AS	20	25	1	2	30	-0.0292337
1AS	20	25	1	2	30.1	-0.0411954
1AS	20	25	1	2	30.2	-0.0439098
1AS	20	25	1	2	30.3	0.00472402
1AS	20	25	1	2	30.4	-0.0176475
1AS	20	25	1	2	30.5	-0.0131528
1AS	20	25	1	2	30.6	0.0175154
1AS	20	25	1	2	30.7	-0.0374649
1AS	20	25	1	2	30.8	-0.0402818
1AS	20	25	1	2	30.9	-0.0314491
1AS	20	25	1	2	31	-0.0480611
1AS	20	25	1	2	31.1	-0.0770509
1AS	20	25	1	2	31.2	-0.0440533
1AS	20	25	1	2	31.3	-0.0283036
1AS	20	25	1	2	31.4	-0.018502
1AS	20	25	1	2	31.5	-0.0131447
1AS	20	25	1	2	31.6	-0.016993
1AS	20	25	1	2	31.7	-0.032795
1AS	20	25	1	2	31.8	-0.0189996
1AS	20	25	1	2	31.9	-0.0389018
1AS	20	25	1	2	32	-0.0386462
1AS	20	25	1	2	32.1	-0.0414689
1AS	20	25	1	2	32.2	-0.0221748
1AS	20	25	1	2	32.3	0.0185399
1AS	20	25	1	2	32.4	-0.0158494
1AS	20	25	1	2	32.5	-0.0298765
1AS	20	25	1	2	32.6	-0.034461
1AS	20	25	1	2	32.7	-0.0166843
1AS	20	25	1	2	32.8	-0.048054
1AS	20	25	1	2	32.9	-0.0217495
1AS	20	25	1	2	33	0.00327301
1AS	20	25	1	2	33.1	-0.0360148
1AS	20	25	1	2	33.2	-0.0141859
1AS	20	25	1	2	33.3	-0.0596523
1AS	20	25	1	2	33.4	-0.0443816
1AS	20	25	1	2	33.5	-0.0402241
1AS	20	25	1	2	33.6	-0.0452352
1AS	20	25	1	2	33.7	-0.0389349
1AS	20	25	1	2	33.8	-0.0250638
1AS	20	25	1	2	33.9	-0.0428381
1AS	20	25	1	2	34	-0.0242767
1AS	20	25	1	2	34.1	-0.0164201
1AS	20	25	1	2	34.2	-0.0302846
1AS	20	25	1	2	34.3	-0.00586057
1AS	20	25	1	2	34.4	-0.0351219
1AS	20	25	1	2	34.5	-0.0539544
1AS	20	25	1	2	34.6	-0.0154693
1AS	20	25	1	2	34.7	-0.0107145
1AS	20	25	1	2	34.8	-0.0237317
1AS	20	25	1	2	34.9	-0.0182416
1AS	20	25	1	2	35	-0.0626419
1AS	20	25	1	2	35.1	-0.0304408
1AS	20	25	1	2	35.2	-0.0516379
1AS	20	25	1	2	35.3	-0.0190079
1AS	20	25	1	2	35.4	-0.0574455
1AS	20	25	1	2	35.5	-0.0490069
1AS	20	25	1	2	35.6	-0.0155878
1AS	20	25	1	2	35.7	-0.0355742
1AS	20	25	1	2	35.8	-0.0152099
1AS	20	25	1	2	35.9	-0.024977
1AS	20	25	1	2	36	-0.0287683
1AS	20	25	1	2	36.1	-0.0268419
1AS	20	25	1	2	36.2	-0.0424569
1AS	20	25	1	2	36.3	-0.032867
1AS	20	25	1	2	36.4	-0.00613379
1AS	20	25	1	2	36.5	-0.0144129
1AS	20	25	1	2	36.6	-0.0510855
1AS	20	25	1	2	36.7	-0.0414388
1AS	20	25	1	2	36.8	-0.0397558
1AS	20	25	1	2	36.9	-0.0496075
1AS	20	25	1	2	37	-0.0512726
1AS	20	25	1	2	37.1	-0.0454071
1AS	20	25	1	2	37.2	-0.0439289
1AS	20	25	1	2	37.3	-0.0386519
1AS	20	25	1	2	37.4	-0.0366063
1AS	20	25	1	2	37.5	-0.0410602
1AS	20	25	1	2	37.6	-0.0165441
1AS	20	25	1	2	37.7	-0.0200138
1AS	20	25	1	2	37.8	-0.0373065
1AS	20	25	1	2	37.9	-0.0580082
1AS	20	25	1	2	38	-0.0197363
1AS	20	25	1	2	38.1	-0.0462656
1AS	20	25	1	2	38.2	-0.0518067
1AS	20	25	1	2	38.3	-0.0288157
1AS	20	25	1	2	38.4	-0.0176845
1AS	20	25	1	2	38.5	-0.0382061
1AS	20	25	1	2	38.6	-0.0223019
1AS	20	25	1	2	38.7	-0.0522661
1AS	20	25	1	2	38.8	-0.0306191
1AS	20	25	1	2	38.9	-0.0276093
1AS	20	25	1	2	39	-0.0150862
1AS	20	25	1	2	39.1	-0.0553999
1AS	20	25	1	2	39.2	-0.049942
1AS	20	25	1	2	39.3	-0.0233304
1AS	20	25	1	2	39.4	-0.0255835
1AS	20	25	1	2	39.5	-0.0441701
1AS	20	25	1	2	39.6	-0.0615518
1AS	20	25	1	2	39.7	-0.0414796
1AS	20	25	1	2	39.8	-0.0470665
1AS	20	25	1	2	39.9	-0.0384581
1AS	20	25	1	2	40	-0.0548081
1AS	20	25	1	2	40.1	-0.0261087
1AS	20	25	1	2	40.2	-0.0164518
1AS	20	25	1	2	40.3	-0.0326138
1AS	20	25	1	2	40.4	-0.0378196
1AS	20	25	1	2	40.5	-0.0529435
1AS	20	25	1	2	40.6	-0.0582047
1AS	20	25	1	2	40.7	-0.0364802
1AS	20	25	1	2	40.8	-0.0360918
1AS	20	25	1	2	40.9	-0.0339689
1AS	20	25	1	2	41	-0.0368767
1AS	20	25	1	2	41.1	-0.0277078
1AS	20	25	1	2	41.2	-0.021461
1AS	20	25	1	2	41.3	-0.0324774
1AS	20	25	1	2	41.4	-0.0212617
1AS	20	25	1	2	41.5	-0.0159237
1AS	20	25	1	2	41.6	-0.0409007
1AS	20	25	1	2	41.7	-0.00057292
1AS	20	25	1	2	41.8	-0.0177119
1AS	20	25	1	2	41.9	-0.0566299
1AS	20	25	1	2	42	-0.032306
1AS	20	25	1	2	42.1	-0.00896263
1AS	20	25	1	2	42.2	-0.0506923
1AS	20	25	1	2	42.3	-0.0595443
1AS	20	25	1	2	42.4	-0.050833
1AS	20	25	1	2	42.5	-0.0550752
1AS	20	25	1	2	42.6	-0.0292034
1AS	20	25	1	2	42.7	-0.00769973
1AS	20	25	1	2	42.8	-0.0743377
1AS	20	25	1	2	42.9	-0.0253606
1AS	20	25	1	2	43	0.0234797
1AS	20	25	1	2	43.1	-0.0113995
1AS	20	25	1	2	43.2	-0.0587792
1AS	20	25	1	2	43.3	0.0142815
1AS	20	25	1	2	43.4	-0.0557749
1AS	20	25	1	2	43.5	-0.0442126
1AS	20	25	1	2	43.6	-0.0239379
1AS	20	25	1	2	43.7	-0.0573449
1AS	20	25	1	2	43.8	-0.0778322
1AS	20	25	1	2	43.9	-0.013916
1AS	20	25	1	2	44	-0.0595498
1AS	20	25	1	2	44.1	-0.0413454
1AS	20	25	1	2	44.2	-0.0598352
1AS	20	25	1	2	44.3	-0.0436215
1AS	20	25	1	2	44.4	-0.0750477
1AS	20	25	1	2	44.5	-0.0553932
1AS	20	25	1	2	44.6	-0.0570004
1AS	20	25	1	2	44.7	-0.0273685
1AS	20	25	1	2	44.8	-0.0302553
1AS	20	25	1	2	44.9	-0.0453494
1AS	20	25	1	2	45	-0.0493159
1AS	20	25	1	2	45.1	-0.0484853
1AS	20	25	1	2	45.2	-0.0331061
1AS	20	25	1	2	45.3	-0.00488591
1AS	20	25	1	2	45.4	-0.0521338
1AS	20	25	1	2	45.5	-0.0404141
1AS	20	25	1	2	45.6	-0.0420642
1AS	20	25	1	2	45.7	-0.0634048
1AS	20	25	1	2	45.8	-0.0297749
1AS	20	25	1	2	45.9	-0.0660934
1AS	20	25	1	2	46	-0.0443282
1AS	20	25	1	2	46.1	-0.0595787
1AS	20	25	1	2	46.2	-0.0569513
1AS	20	25	1	2	46.3	-0.0718408
1AS	20	25	1	2	46.4	-0.0508068
1AS	20	25	1	2	46.5	-0.056648
1AS	20	25	1	2	46.6	-0.0540342
1AS	20	25	1	2	46.7	-0.04269
1AS	20	25	1	2	46.8	-0.0592849
1AS	20	25	1	2	46.9	-0.0507455
1AS	20	25	1	2	47	-0.0436006
1AS	20	25	1	2	47.1	-0.0197756
1AS	20	25	1	2	47.2	-0.0703824
1AS	20	25	1	2	47.3	-0.0536845
1AS	20	25	1	2	47.4	-0.0358517
1AS	20	25	1	2	47.5	-0.0660148
1AS	20	25	1	2	47.6	-0.045603
1AS	20	25	1	2	47.7	-0.00644779
1AS	20	25	1	2	47.8	-0.0612409
1AS	20	25	1	2	47.9	-0.00573135
1AS	20	25	1	2	48	-0.0482943
1AS	20	25	1	2	48.1	-0.00825882
1AS	20	25	1	2	48.2	-0.075475
1AS	20	25	1	2	48.3	-0.0481989
1AS	20	25	1	2	48.4	-0.0234313
1AS	20	25	1	2	48.5	-0.0288324
1AS	20	25	1	2	48.6	-0.0352199
1AS	20	25	1	2	48.7	-0.00107408
1AS	20	25	1	2	48.8	-0.0238931
1AS	20	25	1	2	48.9	-0.0590069
1AS	20	25	1	2	49	0.00269532
1AS	20	25	1	2	49.1	-0.0617621
1AS	20	25	1	2	49.2	-0.0674155
1AS	20	25	1	2	49.3	-0.0609176
1AS	20	25	1	2	49.4	-0.0299737
1AS	20	25	1	2	49.5	-0.0631156
1AS	20	25	1	2	49.6	-0.033968
1AS	20	25	1	2	49.7	-0.0412583
1AS	20	25	1	2	49.8	-0.0185387
1AS	20	25	1	2	49.9	-0.0420058
1AS	20	25	1	2	50	-0.0307994
1AS	20	25	1	2	50.1	-0.0321994
1AS	20	25	1	2	50.2	-0.0425088
1AS	20	25	1	2	50.3	-0.0546529
1AS	20	25	1	2	50.4	-0.0282791
1AS	20	25	1	2	50.5	-0.0442693
1AS	20	25	1	2	50.6	-0.0298407
1AS	20	25	1	2	50.7	-0.0711975
1AS	20	25	1	2	50.8	-0.047178
1AS	20	25	1	2	50.9	-0.068033
1AS	20	25	1	2	51	-0.0219831
1AS	20	25	1	2	51.1	-0.0517073
1AS	20	25	1	2	51.2	-0.0662158
1AS	20	25	1	2	51.3	-0.0525672
1AS	20	25	1	2	51.4	-0.0669165
1AS	20	25	1	2	51.5	-0.0959058
1AS	20	25	1	2	51.6	-0.055109
1AS	20	25	1	2	51.7	-0.048543
1AS	20	25	1	2	51.8	-0.0781088
1AS	20	25	1	2	51.9	-0.0506766
1AS	20	25	1	2	52	-0.025857
1AS	20	25	1	2	52.1	-0.0438457
1AS	20	25	1	2	52.2	-0.0586505
1AS	20	25	1	2	52.3	-0.0575619
1AS	20	25	1	2	52.4	-0.0296919
1AS	20	25	1	2	52.5	-0.0734739
1AS	20	25	1	2	52.6	-0.0561364
1AS	20	25	1	2	52.7	-0.0131876
1AS	20	25	1	2	52.8	-0.0576074
1AS	20	25	1	2	52.9	-0.0567737
1AS	20	25	1	2	53	-0.0557086
1AS	20	25	1	2	53.1	-0.0677295
1AS	20	25	1	2	53.2	-0.0529652
1AS	20	25	1	2	53.3	-0.0406148
1AS	20	25	1	2	53.4	-0.0577796
1AS	20	25	1	2	53.5	-0.0709398
1AS	20	25	1	2	53.6	-0.0659204
1AS	20	25	1	2	53.7	-0.0576103
1AS	20	25	1	2	53.8	-0.0801103
1AS	20	25	1	2	53.9	-0.0497766
1AS	20	25	1	2	54	-0.0622935
1AS	20	25	1	2	54.1	-0.0505996
1AS	20	25	1	2	54.2	-0.090282
1AS	20	25	1	2	54.3	-0.0668557
1AS	20	25	1	2	54.4	-0.0637367
1AS	20	25	1	2	54.5	-0.0327513
1AS	20	25	1	2	54.6	-0.0511723
1AS	20	25	1	2	54.7	-0.0512741
1AS	20	25	1	2	54.8	-0.0533292
1AS	20	25	1	2	54.9	-0.0499368
1AS	20	25	1	2	55	-0.0522408
1AS	20	25	1	2	55.1	-0.0507755
1AS	20	25	1	2	55.2	-0.0433731
1AS	20	25	1	2	55.3	-0.00197172
1AS	20	25	1	2	55.4	-0.0390468
1AS	20	25	1	2	55.5	-0.0736647
1AS	20	25	1	2	55.6	-0.047642
1AS	20	25	1	2	55.7	-0.0274239
1AS	20	25	1	2	55.8	-0.0227184
1AS	20	25	1	2	55.9	-0.0334754
1AS	20	25	1	2	56	-0.0570765
1AS	20	25	1	2	56.1	-0.00281668
1AS	20	25	1	2	56.2	-0.0500662
1AS	20	25	1	2	56.3	-0.0530684
1AS	20	25	1	2	56.4	-0.0399628
1AS	20	25	1	2	56.5	-0.0275466
1AS	20	25	1	2	56.6	-0.0223353
1AS	20	25	1	2	56.7	-0.0756376
1AS	20	25	1	2	56.8	-0.022053
1AS	20	25	1	2	56.9	-0.0821376
1AS	20	25	1	2	57	-0.0513196
1AS	20	25	1	2	57.1	-0.0233107
1AS	20	25	1	2	57.2	-0.0587163
1AS	20	25	1	2	57.3	-0.0825944
1AS	20	25	1	2	57.4	-0.0272954
1AS	20	25	1	2	57.5	-0.0506418
1AS	20	25	1	2	57.6	-0.0625954
1AS	20	25	1	2	57.7	-0.0416665
1AS	20	25	1	2	57.8	-0.0685656
1AS	20	25	1	2	57.9	-0.0437794
1AS	20	25	1	2	58	-0.0572526
1AS	20	25	1	2	58.1	-0.0387912
1AS	20	25	1	2	58.2	-0.0650692
1AS	20	25	1	2	58.3	-0.0703468
1AS	20	25	1	2	58.4	-0.0496693
1AS	20	25	1	2	58.5	-0.0409291
1AS	20	25	1	2	58.6	-0.0683444
1AS	20	25	1	2	58.7	-0.082397
1AS	20	25	1	2	58.8	-0.0507979
1AS	20	25	1	2	58.9	-0.00878286
1AS	20	25	1	2	59	-0.0686116
1AS	20	25	1	2	59.1	-0.030443
1AS	20	25	1	2	59.2	-0.0472205
1AS	20	25	1	2	59.3	-0.0558014
1AS	20	25	1	2	59.4	-0.0561955
1AS	20	25	1	2	59.5	-0.074013
1AS	20	25	1	2	59.6	-0.0401173
1AS	20	25	1	2	59.7	-0.0614221
1AS	20	25	1	2	59.8	-0.057919
1AS	20	25	1	2	59.9	-0.0333724
1AS	20	25	1	2	60	-0.0700636
1AS	20	25	1	2	60.1	-0.0645134
1AS	20	25	1	2	60.2	-0.0348537
1AS	20	25	1	2	60.3	-0.06794
1AS	20	25	1	2	60.4	-0.043992
1AS	20	25	1	2	60.5	-0.0271704
1AS	20	25	1	2	60.6	-0.0628817
1AS	20	25	1	2	60.7	-0.0408015
1AS	20	25	1	2	60.8	-0.0823438
1AS	20	25	1	2	60.9	-0.0408392
1AS	20	25	1	2	61	-0.0572178
1AS	20	25	1	2	61.1	-0.0556378
1AS	20	25	1	2	61.2	-0.0344102
1AS	20	25	1	2	61.3	-0.0535514
1AS	20	25	1	2	61.4	-0.0641961
1AS	20	25	1	2	61.5	-0.0617967
1AS	20	25	1	2	61.6	-0.0578883
1AS	20	25	1	2	61.7	-0.0322671
1AS	20	25	1	2	61.8	-0.0702553
1AS	20	25	1	2	61.9	-0.061728
1AS	20	25	1	2	62	-0.0437694
1AS	20	25	1	2	62.1	-0.0591619
1AS	20	25	1	2	62.2	-0.0896804
1AS	20	25	1	2	62.3	-0.0744059
1AS	20	25	1	2	62.4	-0.051466
1AS	20	25	1	2	62.5	-0.0585184
1AS	20	25	1	2	62.6	-0.0270953
1AS	20	25	1	2	62.7	-0.0468714
1AS	20	25	1	2	62.8	-0.0664172
1AS	20	25	1	2	62.9	-0.0268354
1AS	20	25	1	2	63	-0.0380168
1AS	20	25	1	2	63.1	-0.0739448
1AS	20	25	1	2	63.2	-0.057642
1AS	20	25	1	2	63.3	-0.0464063
1AS	20	25	1	2	63.4	-0.0619578
1AS	20	25	1	2	63.5	-0.0906138
1AS	20	25	1	2	63.6	-0.094316
1AS	20	25	1	2	63.7	-0.0535235
1AS	20	25	1	2	63.8	-0.0807433
1AS	20	25	1	2	63.9	-0.0364218
1AS	20	25	1	2	64	-0.0372448
1AS	20	25	1	2	64.1	-0.0559905
1AS	20	25	1	2	64.2	-0.0426052
1AS	20	25	1	2	64.3	-0.0863626
1AS	20	25	1	2	64.4	-0.0370371
1AS	20	25	1	2	64.5	-0.0505025
1AS	20	25	1	2	64.6	-0.0592003
1AS	20	25	1	2	64.7	-0.0742929
1AS	20	25	1	2	64.8	-0.0849338
1AS	20	25	1	2	64.9	-0.0442457
1AS	20	25	1	2	65	-0.0441134
1AS	20	25	1	2	65.1	-0.0577292
1AS	20	25	1	2	65.2	-0.0497777
1AS	20	25	1	2	65.3	-0.084043
1AS	20	25	1	2	65.4	-0.0702596
1AS	20	25	1	2	65.5	-0.0504937
1AS	20	25	1	2	65.6	-0.0869849
1AS	20	25	1	2	65.7	-0.0567305
1AS	20	25	1	2	65.8	-0.061317
1AS	20	25	1	2	65.9	-0.0631139
1AS	20	25	1	2	66	-0.0714808
1AS	20	25	1	2	66.1	-0.0324249
1AS	20	25	1	2	66.2	-0.0881262
1AS	20	25	1	2	66.3	-0.0730867
1AS	20	25	1	2	66.4	-0.0343599
1AS	20	25	1	2	66.5	-0.0518432
1AS	20	25	1	2	66.6	-0.0377698
1AS	20	25	1	2	66.7	-0.0709248
1AS	20	25	1	2	66.8	-0.0508108
1AS	20	25	1	2	66.9	-0.0481184
1AS	20	25	1	2	67	-0.0762663
1AS	20	25	1	2	67.1	-0.0944152
1AS	20	25	1	2	67.2	-0.022893
1AS	20	25	1	2	67.3	-0.0426505
1AS	20	25	1	2	67.4	-0.064908
1AS	20	25	1	2	67.5	-0.0812678
1AS	20	25	1	2	67.6	-0.0346305
1AS	20	25	1	2	67.7	-0.0588448
1AS	20	25	1	2	67.8	-0.0488629
1AS	20	25	1	2	67.9	-0.0300164
1AS	20	25	1	2	68	-0.0838251
1AS	20	25	1	2	68.1	-0.0707426
1AS	20	25	1	2	68.2	-0.0316679
1AS	20	25	1	2	68.3	-0.062978
1AS	20	25	1	2	68.4	-0.0376661
1AS	20	25	1	2	68.5	-0.0517495
1AS	20	25	1	2	68.6	-0.0590773
1AS	20	25	1	2	68.7	-0.0704241
1AS	20	25	1	2	68.8	-0.0696683
1AS	20	25	1	2	68.9	-0.055882
1AS	20	25	1	2	69	-0.0816927
1AS	20	25	1	2	69.1	-0.0656466
1AS	20	25	1	2	69.2	-0.0634556
1AS	20	25	1	2	69.3	-0.0487814
1AS	20	25	1	2	69.4	-0.0474195
1AS	20	25	1	2	69.5	-0.0476308
1AS	20	25	1	2	69.6	-0.0583103
1AS	20	25	1	2	69.7	-0.0813644
1AS	20	25	1	2	69.8	-0.0553734
1AS	20	25	1	2	69.9	-0.0423658
1AS	20	25	1	2	70	-0.0473337
1AS	20	25	1	2	70.1	-0.0370502
1AS	20	25	1	2	70.2	-0.0477824
1AS	20	25	1	2	70.3	-0.0693157
1AS	20	25	1	2	70.4	-0.0531924
1AS	20	25	1	2	70.5	-0.050859
1AS	20	25	1	2	70.6	-0.0445957
1AS	20	25	1	2	70.7	-0.0722663
1AS	20	25	1	2	70.8	-0.0628219
1AS	20	25	1	2	70.9	-0.0543108
1AS	20	25	1	2	71	-0.0528255
1AS	20	25	1	2	71.1	-0.0469952
1AS	20	25	1	2	71.2	-0.0472209
1AS	20	25	1	2	71.3	-0.0269394
1AS	20	25	1	2	71.4	-0.0555196
1AS	20	25	1	2	71.5	-0.0728798
1AS	20	25	1	2	71.6	-0.0407972
1AS	20	25	1	2	71.7	-0.0614176
1AS	20	25	1	2	71.8	-0.0690641
1AS	20	25	1	2	71.9	-0.0422616
1AS	20	25	1	2	72	-0.0758035
1AS	20	25	1	2	72.1	-0.0770493
1AS	20	25	1	2	72.2	-0.0579021
1AS	20	25	1	2	72.3	-0.0505877
1AS	20	25	1	2	72.4	-0.0523667
1AS	20	25	1	2	72.5	-0.0787284
1AS	20	25	1	2	72.6	-0.0876424
1AS	20	25	1	2	72.7	-0.0852475
1AS	20	25	1	2	72.8	-0.085357
1AS	20	25	1	2	72.9	-0.0318227
1AS	20	25	1	2	73	-0.0683637
1AS	20	25	1	2	73.1	-0.0873363
1AS	20	25	1	2	73.2	-0.0954225
1AS	20	25	1	2	73.3	-0.0708687
1AS	20	25	1	2	73.4	-0.0556011
1AS	20	25	1	2	73.5	-0.0657957
1AS	20	25	1	2	73.6	-0.0511239
1AS	20	25	1	2	73.7	-0.0676095
1AS	20	25	1	2	73.8	-0.0733242
1AS	20	25	1	2	73.9	-0.0868087
1AS	20	25	1	2	74	-0.0543575
1AS	20	25	1	2	74.1	-0.0374258
1AS	20	25	1	2	74.2	-0.072782
1AS	20	25	1	2	74.3	-0.0819957
1AS	20	25	1	2	74.4	-0.062398
1AS	20	25	1	2	74.5	-0.0489993
1AS	20	25	1	2	74.6	-0.0875151
1AS	20	25	1	2	74.7	-0.0596972
1AS	20	25	1	2	74.8	-0.0582492
1AS	20	25	1	2	74.9	-0.0680203
1AS	20	25	1	2	75	-0.0714161
1AS	20	25	1	2	75.1	-0.0429459
1AS	20	25	1	2	75.2	-0.0923538
1AS	20	25	1	2	75.3	-0.0490263
1AS	20	25	1	2	75.4	-0.071933
1AS	20	25	1	2	75.5	-0.07847
1AS	20	25	1	2	75.6	-0.0913761
1AS	20	25	1	2	75.7	-0.0487211
1AS	20	25	1	2	75.8	-0.0859549
1AS	20	25	1	2	75.9	-0.0702524
1AS	20	25	1	2	76	-0.0761077
1AS	20	25	1	2	76.1	-0.0576389
1AS	20	25	1	2	76.2	-0.0600545
1AS	20	25	1	2	76.3	-0.0552354
1AS	20	25	1	2	76.4	-0.0301912
1AS	20	25	1	2	76.5	-0.0487874
1AS	20	25	1	2	76.6	-0.0753462
1AS	20	25	1	2	76.7	-0.0742803
1AS	20	25	1	2	76.8	-0.0333369
1AS	20	25	1	2	76.9	-0.0782223
1AS	20	25	1	2	77	-0.0737305
1AS	20	25	1	2	77.1	-0.051064
1AS	20	25	1	2	77.2	-0.0848241
1AS	20	25	1	2	77.3	-0.0816708
1AS	20	25	1	2	77.4	-0.0621388
1AS	20	25	1	2	77.5	-0.0700099
1AS	20	25	1	2	77.6	-0.0714376
1AS	20	25	1	2	77.7	-0.0921769
1AS	20	25	1	2	77.8	-0.0431876
1AS	20	25	1	2	77.9	-0.0750432
1AS	20	25	1	2	78	-0.0285854
1AS	20	25	1	2	78.1	-0.0592735
1AS	20	25	1	2	78.2	-0.0466409
1AS	20	25	1	2	78.3	-0.0815644
1AS	20	25	1	2	78.4	-0.0643036
1AS	20	25	1	2	78.5	-0.0819092
1AS	20	25	1	2	78.6	-0.0899355
1AS	20	25	1	2	78.7	-0.0912836
1AS	20	25	1	2	78.8	-0.0664377
1AS	20	25	1	2	78.9	-0.0313125
1AS	20	25	1	2	79	-0.0767767
1AS	20	25	1	2	79.1	-0.0755713
1AS	20	25	1	2	79.2	-0.0777011
1AS	20	25	1	2	79.3	-0.045558
1AS	20	25	1	2	79.4	-0.0562553
1AS	20	25	1	2	79.5	-0.0583544
1AS	20	25	1	2	79.6	-0.0567374
[truncated: 250,212+ more rows]

## Sheet: Dataset S4 - ER
Dataset S4: Raw data from kinetic assays. Spectrophotometer-measured change in A340 over 120s for ECM Rubisco, or 600s for ER Rubisco.
Rubisco	Temperature (°C)	Biological replicate	Technical replicate	Time (s)	A340 change
1AS	25	1	1	0.05	0.0129084
1AS	25	1	1	2.9541	0.000784373
1AS	25	1	1	6.04776	-0.0188203
1AS	25	1	1	9.14141	0.0237114
1AS	25	1	1	12.2351	0.0213847
1AS	25	1	1	15.36	-0.0225585
1AS	25	1	1	18.4224	-0.0111583
1AS	25	1	1	21.516	-0.0151222
1AS	25	1	1	24.6098	0.0114016
1AS	25	1	1	27.7034	-0.00253131
1AS	25	1	1	30.797	0.0184657
1AS	25	1	1	33.8907	-0.0126817
1AS	25	1	1	36.9843	-0.00944998
1AS	25	1	1	40.078	-0.0325318
1AS	25	1	1	43.2029	-0.00706937
1AS	25	1	1	46.3278	-0.00794079
1AS	25	1	1	49.4527	0.00562022
1AS	25	1	1	52.5776	-0.0203152
1AS	25	1	1	55.7025	-0.00705626
1AS	25	1	1	58.8274	-0.0126539
1AS	25	1	1	61.9523	-0.0147286
1AS	25	1	1	65.046	-0.0086036
1AS	25	1	1	68.1397	0.00850937
1AS	25	1	1	71.2333	7.10244e-05
1AS	25	1	1	74.3582	-0.0223263
1AS	25	1	1	77.4519	-0.012902
1AS	25	1	1	80.5456	-0.0294771
1AS	25	1	1	83.6392	-0.0183757
1AS	25	1	1	86.7641	-0.0447133
1AS	25	1	1	89.8265	-0.0473206
1AS	25	1	1	92.9202	-0.0115996
1AS	25	1	1	96.0295	-0.00886705
1AS	25	1	1	99.1075	-0.0281465
1AS	25	1	1	102.201	-0.0245333
1AS	25	1	1	105.295	-0.046134
1AS	25	1	1	108.388	-0.024647
1AS	25	1	1	111.513	-0.0444525
1AS	25	1	1	114.607	-0.035255
1AS	25	1	1	117.701	-0.0348077
1AS	25	1	1	120.794	-0.0596044
1AS	25	1	1	123.888	-0.0267055
1AS	25	1	1	127.013	-0.0588672
1AS	25	1	1	130.107	-0.0516124
1AS	25	1	1	133.2	-0.0487724
1AS	25	1	1	136.294	-0.0411208
1AS	25	1	1	139.419	-0.061558
1AS	25	1	1	142.481	-0.0828741
1AS	25	1	1	145.575	-0.0584088
1AS	25	1	1	148.669	-0.0543955
1AS	25	1	1	151.762	-0.0707252
1AS	25	1	1	154.856	-0.066226
1AS	25	1	1	157.981	-0.0895066
1AS	25	1	1	161.074	-0.0866962
1AS	25	1	1	164.168	-0.0738099
1AS	25	1	1	167.262	-0.0827055
1AS	25	1	1	170.387	-0.0808802
1AS	25	1	1	173.48	-0.0837059
1AS	25	1	1	176.574	-0.0881455
1AS	25	1	1	179.668	-0.0777614
1AS	25	1	1	182.793	-0.0838769
1AS	25	1	1	185.886	-0.0799439
1AS	25	1	1	188.98	-0.0839203
1AS	25	1	1	192.073	-0.105344
1AS	25	1	1	195.167	-0.109988
1AS	25	1	1	198.276	-0.110722
1AS	25	1	1	201.354	-0.111919
1AS	25	1	1	204.448	-0.108063
1AS	25	1	1	207.542	-0.10074
1AS	25	1	1	210.667	-0.125009
1AS	25	1	1	213.76	-0.115014
1AS	25	1	1	216.854	-0.111257
1AS	25	1	1	219.948	-0.128268
1AS	25	1	1	223.041	-0.135821
1AS	25	1	1	226.135	-0.130536
1AS	25	1	1	229.229	-0.143511
1AS	25	1	1	232.322	-0.128193
1AS	25	1	1	235.416	-0.13626
1AS	25	1	1	238.541	-0.152785
1AS	25	1	1	241.65	-0.141285
1AS	25	1	1	244.728	-0.118996
1AS	25	1	1	247.822	-0.148148
1AS	25	1	1	250.915	-0.154917
1AS	25	1	1	254.04	-0.158311
1AS	25	1	1	257.134	-0.159243
1AS	25	1	1	260.228	-0.170089
1AS	25	1	1	263.321	-0.163425
1AS	25	1	1	266.415	-0.167502
1AS	25	1	1	269.509	-0.181193
1AS	25	1	1	272.602	-0.160094
1AS	25	1	1	275.696	-0.186155
1AS	25	1	1	278.79	-0.167223
1AS	25	1	1	281.885	-0.174779
1AS	25	1	1	284.993	-0.183683
1AS	25	1	1	288.071	-0.206541
1AS	25	1	1	291.164	-0.194476
1AS	25	1	1	294.289	-0.199139
1AS	25	1	1	297.383	-0.209633
1AS	25	1	1	300.477	-0.212507
1AS	25	1	1	303.57	-0.210301
1AS	25	1	1	306.664	-0.221885
1AS	25	1	1	309.789	-0.217041
1AS	25	1	1	312.898	-0.230067
1AS	25	1	1	315.976	-0.22031
1AS	25	1	1	319.07	-0.228014
1AS	25	1	1	322.195	-0.231448
1AS	25	1	1	325.288	-0.247226
1AS	25	1	1	328.382	-0.23852
1AS	25	1	1	331.476	-0.241129
1AS	25	1	1	334.601	-0.235337
1AS	25	1	1	337.694	-0.242469
1AS	25	1	1	340.788	-0.266267
1AS	25	1	1	343.913	-0.268184
1AS	25	1	1	347.038	-0.261915
1AS	25	1	1	350.131	-0.280332
1AS	25	1	1	353.225	-0.269802
1AS	25	1	1	356.319	-0.293169
1AS	25	1	1	359.412	-0.285134
1AS	25	1	1	362.506	-0.285298
1AS	25	1	1	365.6	-0.288848
1AS	25	1	1	368.725	-0.297915
1AS	25	1	1	371.818	-0.297619
1AS	25	1	1	374.912	-0.291395
1AS	25	1	1	378.005	-0.299839
1AS	25	1	1	381.099	-0.311532
1AS	25	1	1	384.193	-0.305505
1AS	25	1	1	387.286	-0.330505
1AS	25	1	1	390.38	-0.328533
1AS	25	1	1	393.474	-0.322931
1AS	25	1	1	396.599	-0.322878
1AS	25	1	1	399.692	-0.328928
1AS	25	1	1	402.802	-0.333161
1AS	25	1	1	405.88	-0.341559
1AS	25	1	1	408.973	-0.347958
1AS	25	1	1	412.098	-0.350304
1AS	25	1	1	415.208	-0.351268
1AS	25	1	1	418.286	-0.355759
1AS	25	1	1	421.379	-0.367582
1AS	25	1	1	424.504	-0.374549
1AS	25	1	1	427.598	-0.379973
1AS	25	1	1	430.691	-0.375799
1AS	25	1	1	433.785	-0.378728
1AS	25	1	1	436.879	-0.381562
1AS	25	1	1	440.004	-0.391579
1AS	25	1	1	443.097	-0.405869
1AS	25	1	1	446.222	-0.405417
1AS	25	1	1	449.316	-0.4075
1AS	25	1	1	452.41	-0.403223
1AS	25	1	1	455.519	-0.412473
1AS	25	1	1	458.613	-0.418566
1AS	25	1	1	461.691	-0.418751
1AS	25	1	1	464.784	-0.427307
1AS	25	1	1	467.909	-0.431949
1AS	25	1	1	471.018	-0.436744
1AS	25	1	1	474.096	-0.441491
1AS	25	1	1	477.19	-0.441346
1AS	25	1	1	480.315	-0.452684
1AS	25	1	1	483.44	-0.452456
1AS	25	1	1	486.534	-0.461791
1AS	25	1	1	489.627	-0.459575
1AS	25	1	1	492.752	-0.471478
1AS	25	1	1	495.877	-0.483961
1AS	25	1	1	499.002	-0.475183
1AS	25	1	1	502.096	-0.486399
1AS	25	1	1	505.189	-0.493012
1AS	25	1	1	508.283	-0.497148
1AS	25	1	1	511.377	-0.506043
1AS	25	1	1	514.47	-0.512966
1AS	25	1	1	517.564	-0.514248
1AS	25	1	1	520.657	-0.524427
1AS	25	1	1	523.782	-0.526539
1AS	25	1	1	526.907	-0.534385
1AS	25	1	1	530.032	-0.526951
1AS	25	1	1	533.157	-0.541678
1AS	25	1	1	536.282	-0.543986
1AS	25	1	1	539.391	-0.549985
1AS	25	1	1	542.469	-0.553632
1AS	25	1	1	545.563	-0.556065
1AS	25	1	1	548.657	-0.565209
1AS	25	1	1	551.75	-0.574847
1AS	25	1	1	554.875	-0.580393
1AS	25	1	1	557.985	-0.577955
1AS	25	1	1	561.063	-0.586964
1AS	25	1	1	564.188	-0.592834
1AS	25	1	1	567.25	-0.596921
1AS	25	1	1	570.375	-0.600447
1AS	25	1	1	573.468	-0.606874
1AS	25	1	1	576.562	-0.609083
1AS	25	1	1	579.687	-0.616575
1AS	25	1	1	582.781	-0.628198
1AS	25	1	1	585.906	-0.629205
1AS	25	1	1	588.999	-0.63104
1AS	25	1	1	592.124	-0.635613
1AS	25	1	1	595.233	-0.64306
1AS	25	1	1	598.311	-0.650912
1AS	25	1	1	601.405	-0.653324
1AS	25	1	1	604.53	-0.662368
1AS	25	1	2	1.06361	-0.00124671
1AS	25	1	2	4.15725	0.00221465
1AS	25	1	2	7.25089	0.00894449
1AS	25	1	2	10.3446	-0.0243097
1AS	25	1	2	13.4382	0.0235491
1AS	25	1	2	16.5319	0.0083544
1AS	25	1	2	19.6255	-0.0214744
1AS	25	1	2	22.7192	-0.0132928
1AS	25	1	2	25.8128	0.0162849
1AS	25	1	2	28.9065	0.000976061
1AS	25	1	2	32.0002	-0.00970843
1AS	25	1	2	35.0938	-0.0137537
1AS	25	1	2	38.1874	-0.0210612
1AS	25	1	2	41.2811	-0.000633979
1AS	25	1	2	44.4061	-0.00651004
1AS	25	1	2	47.531	-0.0140512
1AS	25	1	2	50.6559	0.00292203
1AS	25	1	2	53.7808	-0.0216675
1AS	25	1	2	56.9057	-0.0215984
1AS	25	1	2	60.0306	-0.0411315
1AS	25	1	2	63.1555	-0.0146337
1AS	25	1	2	66.2492	-0.0288944
1AS	25	1	2	69.3428	-0.0361352
1AS	25	1	2	72.4365	-0.0302391
1AS	25	1	2	75.5614	-0.0227254
1AS	25	1	2	78.655	-0.04018
1AS	25	1	2	81.7487	-0.0231276
1AS	25	1	2	84.8424	-0.0399781
1AS	25	1	2	87.936	-0.06127
1AS	25	1	2	91.0297	-0.0554343
1AS	25	1	2	94.1233	-0.0431075
1AS	25	1	2	97.217	-0.0161433
1AS	25	1	2	100.311	-0.036778
1AS	25	1	2	103.404	-0.0308848
1AS	25	1	2	106.498	-0.0458353
1AS	25	1	2	109.592	-0.0433903
1AS	25	1	2	112.717	-0.0474229
1AS	25	1	2	115.81	-0.0339575
1AS	25	1	2	118.904	-0.0647516
1AS	25	1	2	121.997	-0.0272045
1AS	25	1	2	125.091	-0.0457263
1AS	25	1	2	128.216	-0.0552802
1AS	25	1	2	131.31	-0.0647934
1AS	25	1	2	134.403	-0.068717
1AS	25	1	2	137.497	-0.046314
1AS	25	1	2	140.591	-0.0608132
1AS	25	1	2	143.684	-0.0556448
1AS	25	1	2	146.778	-0.0710063
1AS	25	1	2	149.872	-0.0748012
1AS	25	1	2	152.965	-0.0775202
1AS	25	1	2	156.059	-0.0788262
1AS	25	1	2	159.184	-0.0865126
1AS	25	1	2	162.278	-0.081389
1AS	25	1	2	165.371	-0.0684569
1AS	25	1	2	168.465	-0.110278
1AS	25	1	2	171.59	-0.0770242
1AS	25	1	2	174.683	-0.0899189
1AS	25	1	2	177.777	-0.0897475
1AS	25	1	2	180.871	-0.110028
1AS	25	1	2	183.996	-0.102362
1AS	25	1	2	187.089	-0.105601
1AS	25	1	2	190.183	-0.113657
1AS	25	1	2	193.277	-0.10526
1AS	25	1	2	196.37	-0.124254
1AS	25	1	2	199.464	-0.111286
1AS	25	1	2	202.558	-0.113292
1AS	25	1	2	205.651	-0.120879
1AS	25	1	2	208.745	-0.11743
1AS	25	1	2	211.87	-0.123081
1AS	25	1	2	214.963	-0.128019
1AS	25	1	2	218.057	-0.134529
1AS	25	1	2	221.151	-0.123882
1AS	25	1	2	224.244	-0.126482
1AS	25	1	2	227.338	-0.139776
1AS	25	1	2	230.432	-0.143665
1AS	25	1	2	233.525	-0.146399
1AS	25	1	2	236.619	-0.133625
1AS	25	1	2	239.744	-0.129982
1AS	25	1	2	242.838	-0.140598
1AS	25	1	2	245.931	-0.159723
1AS	25	1	2	249.025	-0.136494
1AS	25	1	2	252.119	-0.162346
1AS	25	1	2	255.244	-0.17326
1AS	25	1	2	258.337	-0.160554
1AS	25	1	2	261.431	-0.165555
1AS	25	1	2	264.525	-0.165476
1AS	25	1	2	267.618	-0.178365
1AS	25	1	2	270.712	-0.181057
1AS	25	1	2	273.806	-0.161765
1AS	25	1	2	276.899	-0.193748
1AS	25	1	2	279.993	-0.184854
1AS	25	1	2	283.055	-0.17624
1AS	25	1	2	286.18	-0.186527
1AS	25	1	2	289.274	-0.187824
1AS	25	1	2	292.367	-0.19333
1AS	25	1	2	295.492	-0.19598
1AS	25	1	2	298.586	-0.202758
1AS	25	1	2	301.68	-0.203648
1AS	25	1	2	304.773	-0.224813
1AS	25	1	2	307.867	-0.230798
1AS	25	1	2	310.992	-0.207076
1AS	25	1	2	314.086	-0.237175
1AS	25	1	2	317.179	-0.234122
1AS	25	1	2	320.273	-0.246979
1AS	25	1	2	323.398	-0.238754
1AS	25	1	2	326.491	-0.246362
1AS	25	1	2	329.585	-0.242441
1AS	25	1	2	332.679	-0.256094
1AS	25	1	2	335.804	-0.242228
1AS	25	1	2	338.897	-0.254639
1AS	25	1	2	341.991	-0.258498
1AS	25	1	2	345.116	-0.267156
1AS	25	1	2	348.241	-0.263054
1AS	25	1	2	351.335	-0.263323
1AS	25	1	2	354.428	-0.281709
1AS	25	1	2	357.522	-0.272552
1AS	25	1	2	360.615	-0.280686
1AS	25	1	2	363.709	-0.29984
1AS	25	1	2	366.803	-0.29617
1AS	25	1	2	369.928	-0.290505
1AS	25	1	2	373.021	-0.291579
1AS	25	1	2	376.115	-0.308333
1AS	25	1	2	379.209	-0.309366
1AS	25	1	2	382.302	-0.3225
1AS	25	1	2	385.396	-0.313781
1AS	25	1	2	388.49	-0.334494
1AS	25	1	2	391.583	-0.318716
1AS	25	1	2	394.677	-0.326985
1AS	25	1	2	397.802	-0.331506
1AS	25	1	2	400.895	-0.323894
1AS	25	1	2	403.989	-0.344924
1AS	25	1	2	407.083	-0.335493
1AS	25	1	2	410.176	-0.340169
1AS	25	1	2	413.301	-0.346219
1AS	25	1	2	416.395	-0.362937
1AS	25	1	2	419.489	-0.367997
1AS	25	1	2	422.582	-0.373862
1AS	25	1	2	425.707	-0.369587
1AS	25	1	2	428.801	-0.384264
1AS	25	1	2	431.895	-0.38609
1AS	25	1	2	434.988	-0.384045
1AS	25	1	2	438.082	-0.385954
1AS	25	1	2	441.207	-0.395816
1AS	25	1	2	444.3	-0.400628
1AS	25	1	2	447.425	-0.40015
1AS	25	1	2	450.519	-0.412592
1AS	25	1	2	453.613	-0.412305
1AS	25	1	2	456.706	-0.41583
1AS	25	1	2	459.8	-0.414393
1AS	25	1	2	462.894	-0.43369
1AS	25	1	2	465.987	-0.429622
1AS	25	1	2	469.112	-0.442423
1AS	25	1	2	472.206	-0.442639
1AS	25	1	2	475.3	-0.445626
1AS	25	1	2	478.393	-0.442882
1AS	25	1	2	481.518	-0.461397
1AS	25	1	2	484.643	-0.461768
1AS	25	1	2	487.737	-0.462785
1AS	25	1	2	490.83	-0.46026
1AS	25	1	2	493.955	-0.482509
1AS	25	1	2	497.08	-0.482149
1AS	25	1	2	500.205	-0.48873
1AS	25	1	2	503.299	-0.482376
1AS	25	1	2	506.392	-0.491773
1AS	25	1	2	509.486	-0.508054
1AS	25	1	2	512.58	-0.519289
1AS	25	1	2	515.673	-0.51012
1AS	25	1	2	518.767	-0.513019
1AS	25	1	2	521.861	-0.510461
1AS	25	1	2	524.986	-0.521787
1AS	25	1	2	528.111	-0.535468
1AS	25	1	2	531.235	-0.532158
1AS	25	1	2	534.36	-0.54508
1AS	25	1	2	537.485	-0.546151
1AS	25	1	2	540.579	-0.551341
1AS	25	1	2	543.673	-0.554391
1AS	25	1	2	546.766	-0.564838
1AS	25	1	2	549.86	-0.568907
1AS	25	1	2	552.954	-0.570474
1AS	25	1	2	556.078	-0.579888
1AS	25	1	2	559.172	-0.587609
1AS	25	1	2	562.266	-0.586681
1AS	25	1	2	565.359	-0.591603
1AS	25	1	2	568.453	-0.602379
1AS	25	1	2	571.578	-0.604509
1AS	25	1	2	574.672	-0.611034
1AS	25	1	2	577.765	-0.610748
1AS	25	1	2	580.89	-0.626337
1AS	25	1	2	583.984	-0.626243
1AS	25	1	2	587.109	-0.629327
1AS	25	1	2	590.202	-0.63539
1AS	25	1	2	593.327	-0.648417
1AS	25	1	2	596.421	-0.648539
1AS	25	1	2	599.515	-0.652944
1AS	25	1	2	602.608	-0.652303
1AS	25	1	2	605.733	-0.667904
1AS	25	1	3	0.05	-0.00861709
1AS	25	1	3	2.87623	-0.00784009
1AS	25	1	3	5.95332	-0.00414627
1AS	25	1	3	9.04702	0.00895126
1AS	25	1	3	12.1719	-0.000543999
1AS	25	1	3	15.2968	0.00228269
1AS	25	1	3	18.3905	-0.00350325
1AS	25	1	3	21.4842	0.0126742
1AS	25	1	3	24.5779	-0.0143255
1AS	25	1	3	27.7028	0.0150681
1AS	25	1	3	30.8276	-0.00231879
1AS	25	1	3	33.9213	0.0109127
1AS	25	1	3	37.0149	7.20738e-05
1AS	25	1	3	40.1086	-0.00991886
1AS	25	1	3	43.2335	-0.0115384
1AS	25	1	3	46.296	-0.00116603
1AS	25	1	3	49.4052	0.00107939
1AS	25	1	3	52.4833	-0.0252547
1AS	25	1	3	55.5769	-0.00862401
1AS	25	1	3	58.6706	0.00710328
1AS	25	1	3	61.7643	0.00164421
1AS	25	1	3	64.8579	-0.020543
1AS	25	1	3	67.9828	-0.0152673
1AS	25	1	3	71.0764	-0.0103864
1AS	25	1	3	74.1701	-0.0216014
1AS	25	1	3	77.2638	-0.0349015
1AS	25	1	3	80.3574	-0.0187523
1AS	25	1	3	83.4823	-0.00595396
1AS	25	1	3	86.6072	-0.0425348
1AS	25	1	3	89.7009	-0.0520913
1AS	25	1	3	92.8258	-0.0399691
1AS	25	1	3	95.9195	-0.0219433
1AS	25	1	3	98.982	-0.0169355
1AS	25	1	3	102.076	-0.0519053
1AS	25	1	3	105.201	-0.0202393
1AS	25	1	3	108.294	-0.0481076
1AS	25	1	3	111.388	-0.0227885
1AS	25	1	3	114.481	-0.0377838
1AS	25	1	3	117.575	-0.0391368
1AS	25	1	3	120.669	-0.0365862
1AS	25	1	3	123.794	-0.0404438
1AS	25	1	3	126.887	-0.0438394
1AS	25	1	3	129.981	-0.0422873
1AS	25	1	3	133.075	-0.0485827
1AS	25	1	3	136.168	-0.0385699
1AS	25	1	3	139.262	-0.0453307
1AS	25	1	3	142.356	-0.0471613
1AS	25	1	3	145.418	-0.0574545
1AS	25	1	3	148.512	-0.0737356
1AS	25	1	3	151.605	-0.0501181
1AS	25	1	3	154.699	-0.058875
1AS	25	1	3	157.793	-0.0615906
1AS	25	1	3	160.886	-0.0487103
1AS	25	1	3	163.98	-0.055159
1AS	25	1	3	167.074	-0.0682472
1AS	25	1	3	170.167	-0.063693
1AS	25	1	3	173.261	-0.0748545
1AS	25	1	3	176.355	-0.0717508
1AS	25	1	3	179.448	-0.0718571
1AS	25	1	3	182.542	-0.0744452
1AS	25	1	3	185.636	-0.0670637
1AS	25	1	3	188.729	-0.0816736
1AS	25	1	3	191.854	-0.0645367
1AS	25	1	3	194.948	-0.0993885
1AS	25	1	3	198.041	-0.090954
1AS	25	1	3	201.135	-0.0857066
1AS	25	1	3	204.26	-0.0781736
1AS	25	1	3	207.354	-0.106064
1AS	25	1	3	210.447	-0.0939955
1AS	25	1	3	213.541	-0.111914
1AS	25	1	3	216.635	-0.0907861
1AS	25	1	3	219.728	-0.113589
1AS	25	1	3	222.853	-0.107448
1AS	25	1	3	225.947	-0.0983321
1AS	25	1	3	229.072	-0.116877
1AS	25	1	3	232.181	-0.107366
1AS	25	1	3	235.259	-0.127985
1AS	25	1	3	238.353	-0.122063
1AS	25	1	3	241.446	-0.126275
1AS	25	1	3	244.54	-0.125086
1AS	25	1	3	247.634	-0.135794
1AS	25	1	3	250.727	-0.130325
1AS	25	1	3	253.821	-0.116547
1AS	25	1	3	256.946	-0.145038
1AS	25	1	3	260.008	-0.15648
1AS	25	1	3	263.071	-0.151352
1AS	25	1	3	266.18	-0.149185
1AS	25	1	3	269.258	-0.151356
1AS	25	1	3	272.352	-0.16269
1AS	25	1	3	275.445	-0.145032
1AS	25	1	3	278.539	-0.150127
1AS	25	1	3	281.633	-0.153437
1AS	25	1	3	284.726	-0.17134
1AS	25	1	3	287.82	-0.166477
1AS	25	1	3	290.914	-0.162043
1AS	25	1	3	294.039	-0.169738
1AS	25	1	3	297.163	-0.171642
1AS	25	1	3	300.257	-0.179962
1AS	25	1	3	303.351	-0.182556
1AS	25	1	3	306.444	-0.189021
1AS	25	1	3	309.538	-0.190479
1AS	25	1	3	312.632	-0.213392
1AS	25	1	3	315.725	-0.192332
1AS	25	1	3	318.819	-0.197867
1AS	25	1	3	321.944	-0.200497
1AS	25	1	3	325.069	-0.203967
1AS	25	1	3	328.194	-0.209771
1AS	25	1	3	331.288	-0.218962
1AS	25	1	3	334.381	-0.219495
1AS	25	1	3	337.475	-0.225301
1AS	25	1	3	340.569	-0.239454
1AS	25	1	3	343.662	-0.22644
1AS	25	1	3	346.756	-0.239282
1AS	25	1	3	349.849	-0.240849
1AS	25	1	3	352.943	-0.253309
1AS	25	1	3	356.037	-0.23556
1AS	25	1	3	359.162	-0.249321
1AS	25	1	3	362.255	-0.253337
1AS	25	1	3	365.349	-0.261313
1AS	25	1	3	368.443	-0.253639
1AS	25	1	3	371.568	-0.264499
1AS	25	1	3	374.677	-0.263516
1AS	25	1	3	377.755	-0.277034
1AS	25	1	3	380.88	-0.276227
1AS	25	1	3	383.989	-0.271329
1AS	25	1	3	387.067	-0.288415
1AS	25	1	3	390.192	-0.295176
1AS	25	1	3	393.286	-0.299305
1AS	25	1	3	396.411	-0.296506
1AS	25	1	3	399.504	-0.309569
1AS	25	1	3	402.598	-0.302378
1AS	25	1	3	405.723	-0.30361
1AS	25	1	3	408.816	-0.302396
1AS	25	1	3	411.941	-0.317334
1AS	25	1	3	415.035	-0.313045
1AS	25	1	3	418.16	-0.315057
1AS	25	1	3	421.254	-0.321595
1AS	25	1	3	424.347	-0.333312
1AS	25	1	3	427.472	-0.340922
1AS	25	1	3	430.566	-0.346351
1AS	25	1	3	433.659	-0.337796
1AS	25	1	3	436.753	-0.348046
1AS	25	1	3	439.847	-0.352466
1AS	25	1	3	442.94	-0.361055
1AS	25	1	3	446.034	-0.360583
1AS	25	1	3	449.159	-0.365851
1AS	25	1	3	452.268	-0.366025
1AS	25	1	3	455.346	-0.385615
1AS	25	1	3	458.44	-0.375471
1AS	25	1	3	461.534	-0.377236
1AS	25	1	3	464.627	-0.387418
1AS	25	1	3	467.752	-0.387486
1AS	25	1	3	470.846	-0.397567
1AS	25	1	3	473.94	-0.405416
1AS	25	1	3	477.033	-0.400512
1AS	25	1	3	480.127	-0.408269
1AS	25	1	3	483.252	-0.402535
1AS	25	1	3	486.345	-0.414387
1AS	25	1	3	489.439	-0.420176
1AS	25	1	3	492.533	-0.428883
1AS	25	1	3	495.626	-0.434037
1AS	25	1	3	498.72	-0.432323
1AS	25	1	3	501.814	-0.448853
1AS	25	1	3	504.907	-0.44233
1AS	25	1	3	508.001	-0.44529
1AS	25	1	3	511.126	-0.458996
1AS	25	1	3	514.235	-0.461278
1AS	25	1	3	517.313	-0.459263
1AS	25	1	3	520.407	-0.464182
1AS	25	1	3	523.501	-0.482101
1AS	25	1	3	526.625	-0.479244
1AS	25	1	3	529.75	-0.482943
1AS	25	1	3	532.875	-0.489015
1AS	25	1	3	535.969	-0.487611
1AS	25	1	3	539.094	-0.501264
1AS	25	1	3	542.203	-0.502056
1AS	25	1	3	545.281	-0.50719
1AS	25	1	3	548.375	-0.50948
1AS	25	1	3	551.468	-0.517621
1AS	25	1	3	554.562	-0.522936
1AS	25	1	3	557.656	-0.530657
1AS	25	1	3	560.749	-0.533645
1AS	25	1	3	563.843	-0.536628
1AS	25	1	3	566.937	-0.542943
1AS	25	1	3	570.03	-0.547374
1AS	25	1	3	573.155	-0.549179
1AS	25	1	3	576.28	-0.556385
1AS	25	1	3	579.405	-0.559662
1AS	25	1	3	582.53	-0.56423
1AS	25	1	3	585.624	-0.5717
1AS	25	1	3	588.749	-0.579093
1AS	25	1	3	591.874	-0.586208
1AS	25	1	3	594.998	-0.585828
1AS	25	1	3	598.092	-0.592129
1AS	25	1	3	601.186	-0.599056
1AS	25	1	3	604.279	-0.601793
1AS	25	1	4	0.969178	-0.000614047
1AS	25	1	4	4.06289	0.00682318
1AS	25	1	4	7.15652	-0.0150968
1AS	25	1	4	10.2502	0.0263988
1AS	25	1	4	13.3751	-0.0145558
1AS	25	1	4	16.5	-0.0176176
1AS	25	1	4	19.5937	0.0248615
1AS	25	1	4	22.6873	-0.00124133
1AS	25	1	4	25.781	-0.00553525
1AS	25	1	4	28.9059	-0.00342262
1AS	25	1	4	32.0308	-0.0173477
1AS	25	1	4	35.1244	-0.0292546
1AS	25	1	4	38.2181	-0.00265014
1AS	25	1	4	41.3118	-0.0307251
1AS	25	1	4	44.4054	-0.00702465
1AS	25	1	4	47.4991	-0.0348383
1AS	25	1	4	50.5927	-0.0115708
1AS	25	1	4	53.6864	-0.00766289
1AS	25	1	4	56.78	-0.0175992
1AS	25	1	4	59.8738	-0.00672829
1AS	25	1	4	62.9674	-0.0163177
1AS	25	1	4	66.061	-0.0204946
1AS	25	1	4	69.186	-0.0121504
1AS	25	1	4	72.2796	-0.0121294
1AS	25	1	4	75.3734	-0.0272306
1AS	25	1	4	78.4669	-0.0338835
1AS	25	1	4	81.5605	-0.0423297
1AS	25	1	4	84.6855	-0.0337819
1AS	25	1	4	87.8104	0.000704408
1AS	25	1	4	90.904	-0.0228425
1AS	25	1	4	94.029	-0.031916
1AS	25	1	4	97.0914	-0.0511528
1AS	25	1	4	100.185	-0.0434207
1AS	25	1	4	103.279	-0.0365678
1AS	25	1	4	106.404	-0.0335776
1AS	25	1	4	109.497	-0.0464514
1AS	25	1	4	112.591	-0.0476702
1AS	25	1	4	115.685	-0.0367814
1AS	25	1	4	118.778	-0.0365573
1AS	25	1	4	121.872	-0.0548195
1AS	25	1	4	124.997	-0.0433139
1AS	25	1	4	128.09	-0.0513481
1AS	25	1	4	131.184	-0.0600728
1AS	25	1	4	134.278	-0.0387429
1AS	25	1	4	137.372	-0.0719448
1AS	25	1	4	140.465	-0.045581
1AS	25	1	4	143.527	-0.062569
1AS	25	1	4	146.621	-0.0606741
1AS	25	1	4	149.715	-0.0687157
1AS	25	1	4	152.808	-0.0665499
1AS	25	1	4	155.902	-0.0664204
1AS	25	1	4	158.996	-0.0802742
1AS	25	1	4	162.089	-0.0601541
1AS	25	1	4	165.183	-0.0720717
1AS	25	1	4	168.277	-0.075199
1AS	25	1	4	171.37	-0.0839649
1AS	25	1	4	174.464	-0.0763067
1AS	25	1	4	177.558	-0.0782832
1AS	25	1	4	180.651	-0.0940884
1AS	25	1	4	183.745	-0.0950781
1AS	25	1	4	186.839	-0.100777
1AS	25	1	4	189.932	-0.0883251
1AS	25	1	4	193.057	-0.0958401
1AS	25	1	4	196.151	-0.09102
1AS	25	1	4	199.245	-0.103551
1AS	25	1	4	202.338	-0.0994486
1AS	25	1	4	205.463	-0.113916
1AS	25	1	4	208.557	-0.113974
1AS	25	1	4	211.651	-0.119984
1AS	25	1	4	214.744	-0.108454
1AS	25	1	4	217.838	-0.109621
1AS	25	1	4	220.931	-0.104236
1AS	25	1	4	224.056	-0.139199
1AS	25	1	4	227.15	-0.131842
1AS	25	1	4	230.275	-0.109208
1AS	25	1	4	233.369	-0.123444
1AS	25	1	4	236.462	-0.132278
1AS	25	1	4	239.556	-0.141803
1AS	25	1	4	242.65	-0.139422
1AS	25	1	4	245.743	-0.147742
1AS	25	1	4	248.837	-0.146697
1AS	25	1	4	251.931	-0.156871
1AS	25	1	4	255.024	-0.169181
1AS	25	1	4	258.118	-0.138542
1AS	25	1	4	261.18	-0.162574
1AS	25	1	4	264.274	-0.15517
1AS	25	1	4	267.368	-0.148166
1AS	25	1	4	270.461	-0.157138
1AS	25	1	4	273.555	-0.167863
1AS	25	1	4	276.649	-0.151777
1AS	25	1	4	279.742	-0.164883
1AS	25	1	4	282.836	-0.168288
1AS	25	1	4	285.93	-0.180806
1AS	25	1	4	289.023	-0.186573
1AS	25	1	4	292.117	-0.192759
1AS	25	1	4	295.242	-0.198558
1AS	25	1	4	298.367	-0.198142
1AS	25	1	4	301.46	-0.190638
1AS	25	1	4	304.554	-0.19586
1AS	25	1	4	307.648	-0.193731
1AS	25	1	4	310.741	-0.207154
1AS	25	1	4	313.835	-0.192575
1AS	25	1	4	316.929	-0.224196
1AS	25	1	4	320.022	-0.212682
1AS	25	1	4	323.147	-0.213736
1AS	25	1	4	326.272	-0.213596
1AS	25	1	4	329.397	-0.233331
1AS	25	1	4	332.491	-0.23495
1AS	25	1	4	335.584	-0.228032
1AS	25	1	4	338.678	-0.236833
1AS	25	1	4	341.772	-0.25044
1AS	25	1	4	344.865	-0.250319
1AS	25	1	4	347.959	-0.244693
1AS	25	1	4	351.053	-0.261928
1AS	25	1	4	354.146	-0.255575
1AS	25	1	4	357.24	-0.268089
1AS	25	1	4	360.365	-0.265352
1AS	25	1	4	363.458	-0.268211
1AS	25	1	4	366.552	-0.266692
1AS	25	1	4	369.646	-0.270334
1AS	25	1	4	372.771	-0.2872
1AS	25	1	4	375.864	-0.277958
1AS	25	1	4	378.958	-0.284957
1AS	25	1	4	382.083	-0.295009
1AS	25	1	4	385.177	-0.297239
1AS	25	1	4	388.27	-0.304276
1AS	25	1	4	391.395	-0.301381
1AS	25	1	4	394.489	-0.310302
1AS	25	1	4	397.614	-0.304556
1AS	25	1	4	400.707	-0.312981
1AS	25	1	4	403.801	-0.328213
1AS	25	1	4	406.926	-0.311554
1AS	25	1	4	410.02	-0.316256
1AS	25	1	4	413.145	-0.329538
1AS	25	1	4	416.238	-0.333168
1AS	25	1	4	419.363	-0.337033
1AS	25	1	4	422.457	-0.355618
1AS	25	1	4	425.55	-0.354202
1AS	25	1	4	428.675	-0.346015
1AS	25	1	4	431.769	-0.356204
1AS	25	1	4	434.863	-0.359026
1AS	25	1	4	437.956	-0.360873
1AS	25	1	4	441.05	-0.369236
1AS	25	1	4	444.144	-0.373896
1AS	25	1	4	447.237	-0.368397
1AS	25	1	4	450.362	-0.388525
1AS	25	1	4	453.456	-0.383371
1AS	25	1	4	456.549	-0.392226
1AS	25	1	4	459.643	-0.406638
1AS	25	1	4	462.737	-0.39933
1AS	25	1	4	465.831	-0.396535
1AS	25	1	4	468.955	-0.407315
1AS	25	1	4	472.049	-0.41653
1AS	25	1	4	475.143	-0.417045
1AS	25	1	4	478.236	-0.42709
1AS	25	1	4	481.33	-0.419695
1AS	25	1	4	484.455	-0.426926
1AS	25	1	4	487.549	-0.437787
1AS	25	1	4	490.642	-0.439612
1AS	25	1	4	493.736	-0.443315
1AS	25	1	4	496.83	-0.457355
1AS	25	1	4	499.923	-0.452619
1AS	25	1	4	503.017	-0.451321
1AS	25	1	4	506.111	-0.470036
1AS	25	1	4	509.204	-0.46596
1AS	25	1	4	512.329	-0.469705
1AS	25	1	4	515.423	-0.481052
1AS	25	1	4	518.516	-0.489808
1AS	25	1	4	521.61	-0.49433
1AS	25	1	4	524.704	-0.494585
1AS	25	1	4	527.829	-0.500604
1AS	25	1	4	530.954	-0.507894
1AS	25	1	4	534.078	-0.515424
1AS	25	1	4	537.172	-0.513064
1AS	25	1	4	540.297	-0.517042
1AS	25	1	4	543.391	-0.523916
1AS	25	1	4	546.484	-0.528643
1AS	25	1	4	549.578	-0.530148
1AS	25	1	4	552.672	-0.534839
1AS	25	1	4	555.765	-0.547771
1AS	25	1	4	558.859	-0.547273
1AS	25	1	4	561.953	-0.548958
1AS	25	1	4	565.046	-0.561852
1AS	25	1	4	568.14	-0.561647
1AS	25	1	4	571.234	-0.568539
1AS	25	1	4	574.358	-0.574813
1AS	25	1	4	577.483	-0.582199
1AS	25	1	4	580.608	-0.582075
1AS	25	1	4	583.733	-0.590764
1AS	25	1	4	586.827	-0.597697
1AS	25	1	4	589.952	-0.600383
1AS	25	1	4	593.077	-0.609897
1AS	25	1	4	596.202	-0.610802
1AS	25	1	4	599.295	-0.615442
1AS	25	1	4	602.389	-0.618571
1AS	25	1	4	605.483	-0.624353
1AS	25	1	5	0.05	-0.00289354
1AS	25	1	5	2.95388	-0.00522981
1AS	25	1	5	6.0475	-0.0129562
1AS	25	1	5	9.17246	-0.00466905
1AS	25	1	5	12.2661	-0.000852919
1AS	25	1	5	15.3597	0.00465169
1AS	25	1	5	18.4534	0.0161184
1AS	25	1	5	21.5783	0.00602546
1AS	25	1	5	24.672	0.0102319
1AS	25	1	5	27.7656	-0.0104259
1AS	25	1	5	30.8593	-0.0106002
1AS	25	1	5	33.953	0.00212636
1AS	25	1	5	37.0466	0.00422611
1AS	25	1	5	40.1403	0.000653887
1AS	25	1	5	43.2339	0.0127474
1AS	25	1	5	46.3276	0.00181546
1AS	25	1	5	49.4212	-0.00072012
1AS	25	1	5	52.5149	-0.00742159
1AS	25	1	5	55.6086	-0.00418625
1AS	25	1	5	58.7023	-0.0361339
1AS	25	1	5	61.7959	-0.0155734
1AS	25	1	5	64.8896	-0.00164876
1AS	25	1	5	67.9832	0.000123644
1AS	25	1	5	71.1081	-0.0175656
1AS	25	1	5	74.1705	-0.0328167
1AS	25	1	5	77.2642	-0.0175425
1AS	25	1	5	80.3579	-0.0158778
1AS	25	1	5	83.4515	-0.0274001
1AS	25	1	5	86.5764	-0.00899158
1AS	25	1	5	89.6701	-0.0188743
1AS	25	1	5	92.7637	-0.0111197
1AS	25	1	5	95.8574	-0.0204783
1AS	25	1	5	98.9823	-0.0240413
1AS	25	1	5	102.076	-0.0224563
1AS	25	1	5	105.17	-0.015477
1AS	25	1	5	108.263	-0.0276516
1AS	25	1	5	111.357	-0.0164729
1AS	25	1	5	114.482	-0.0390686
1AS	25	1	5	117.591	-0.0370458
1AS	25	1	5	120.669	-0.0357176
1AS	25	1	5	123.763	-0.024258
1AS	25	1	5	126.888	-0.0366021
1AS	25	1	5	129.997	-0.0383714
1AS	25	1	5	133.075	-0.022668
1AS	25	1	5	136.2	-0.0546356
1AS	25	1	5	139.325	-0.0345355
1AS	25	1	5	142.418	-0.0467657
1AS	25	1	5	145.543	-0.0534063
1AS	25	1	5	148.653	-0.0348714
1AS	25	1	5	151.731	-0.0521713
1AS	25	1	5	154.824	-0.0410865
1AS	25	1	5	157.949	-0.0491858
1AS	25	1	5	161.059	-0.0463651
1AS	25	1	5	164.137	-0.0599578
1AS	25	1	5	167.23	-0.0507129
1AS	25	1	5	170.355	-0.0479282
1AS	25	1	5	173.449	-0.0512413
1AS	25	1	5	176.543	-0.0519334
1AS	25	1	5	179.636	-0.0674008
1AS	25	1	5	182.73	-0.0413428
1AS	25	1	5	185.823	-0.0649467
1AS	25	1	5	188.917	-0.0551849
1AS	25	1	5	192.011	-0.0836922
1AS	25	1	5	195.104	-0.0653985
1AS	25	1	5	198.198	-0.0653735
1AS	25	1	5	201.323	-0.0783654
1AS	25	1	5	204.417	-0.079187
1AS	25	1	5	207.51	-0.0762852
1AS	25	1	5	210.604	-0.0786489
1AS	25	1	5	213.698	-0.0910319
1AS	25	1	5	216.791	-0.0895759
1AS	25	1	5	219.916	-0.0786601
1AS	25	1	5	223.01	-0.0815633
1AS	25	1	5	226.104	-0.105542
1AS	25	1	5	229.197	-0.0949038
1AS	25	1	5	232.291	-0.0932139
1AS	25	1	5	235.416	-0.103049
1AS	25	1	5	238.478	-0.109154
1AS	25	1	5	241.541	-0.115622
1AS	25	1	5	244.65	-0.11652
1AS	25	1	5	247.728	-0.106641
1AS	25	1	5	250.822	-0.113908
1AS	25	1	5	253.915	-0.117834
1AS	25	1	5	257.04	-0.126474
1AS	25	1	5	260.134	-0.130224
1AS	25	1	5	263.259	-0.121794
1AS	25	1	5	266.368	-0.130955
1AS	25	1	5	269.446	-0.12671
1AS	25	1	5	272.54	-0.132043
1AS	25	1	5	275.633	-0.138851
1AS	25	1	5	278.727	-0.13373
1AS	25	1	5	281.821	-0.146832
1AS	25	1	5	284.914	-0.140303
1AS	25	1	5	288.008	-0.14892
1AS	25	1	5	291.102	-0.149592
1AS	25	1	5	294.195	-0.14703
1AS	25	1	5	297.32	-0.159929
1AS	25	1	5	300.414	-0.163216
1AS	25	1	5	303.539	-0.166647
1AS	25	1	5	306.648	-0.157976
1AS	25	1	5	309.726	-0.181107
1AS	25	1	5	312.82	-0.175733
1AS	25	1	5	315.945	-0.170494
1AS	25	1	5	319.07	-0.178164
1AS	25	1	5	322.163	-0.186228
1AS	25	1	5	325.257	-0.180358
1AS	25	1	5	328.35	-0.197142
1AS	25	1	5	331.444	-0.186363
1AS	25	1	5	334.538	-0.204723
1AS	25	1	5	337.631	-0.200503
1AS	25	1	5	340.725	-0.202997
1AS	25	1	5	343.819	-0.206519
1AS	25	1	5	346.912	-0.209509
1AS	25	1	5	350.006	-0.207725
1AS	25	1	5	353.1	-0.219152
1AS	25	1	5	356.225	-0.210161
1AS	25	1	5	359.287	-0.21237
1AS	25	1	5	362.381	-0.214954
1AS	25	1	5	365.474	-0.229872
1AS	25	1	5	368.568	-0.235354
1AS	25	1	5	371.693	-0.223421
1AS	25	1	5	374.787	-0.237376
1AS	25	1	5	377.88	-0.228352
1AS	25	1	5	381.005	-0.2474
1AS	25	1	5	384.115	-0.255884
1AS	25	1	5	387.193	-0.248232
1AS	25	1	5	390.286	-0.270084
1AS	25	1	5	393.38	-0.26567
1AS	25	1	5	396.473	-0.259683
1AS	25	1	5	399.567	-0.262274
1AS	25	1	5	402.661	-0.268877
1AS	25	1	5	405.754	-0.263804
1AS	25	1	5	408.848	-0.274962
1AS	25	1	5	411.942	-0.274295
1AS	25	1	5	415.035	-0.288236
1AS	25	1	5	418.129	-0.286479
1AS	25	1	5	421.223	-0.292505
1AS	25	1	5	424.316	-0.288925
1AS	25	1	5	427.441	-0.297162
1AS	25	1	5	430.535	-0.301864
1AS	25	1	5	433.629	-0.311574
1AS	25	1	5	436.722	-0.313127
1AS	25	1	5	439.847	-0.317943
1AS	25	1	5	442.957	-0.322662
1AS	25	1	5	446.035	-0.323749
1AS	25	1	5	449.159	-0.326479
1AS	25	1	5	452.253	-0.334279
1AS	25	1	5	455.316	-0.333174
1AS	25	1	5	458.425	-0.331212
1AS	25	1	5	461.503	-0.346146
1AS	25	1	5	464.596	-0.351793
1AS	25	1	5	467.69	-0.35783
1AS	25	1	5	470.784	-0.357478
1AS	25	1	5	473.877	-0.360528
1AS	25	1	5	476.971	-0.360719
1AS	25	1	5	480.065	-0.374057
1AS	25	1	5	483.158	-0.380265
1AS	25	1	5	486.252	-0.378538
1AS	25	1	5	489.377	-0.383209
1AS	25	1	5	492.471	-0.383713
1AS	25	1	5	495.564	-0.391874
1AS	25	1	5	498.658	-0.39179
1AS	25	1	5	501.752	-0.397134
1AS	25	1	5	504.845	-0.408091
1AS	25	1	5	507.939	-0.407044
1AS	25	1	5	511.033	-0.414442
1AS	25	1	5	514.126	-0.418964
1AS	25	1	5	517.22	-0.424239
1AS	25	1	5	520.314	-0.427585
1AS	25	1	5	523.439	-0.438235
1AS	25	1	5	526.532	-0.43606
1AS	25	1	5	529.626	-0.438249
1AS	25	1	5	532.719	-0.442642
1AS	25	1	5	535.813	-0.446762
1AS	25	1	5	538.907	-0.446862
1AS	25	1	5	542.032	-0.454636
1AS	25	1	5	545.125	-0.45666
1AS	25	1	5	548.219	-0.467977
1AS	25	1	5	551.313	-0.471225
1AS	25	1	5	554.406	-0.48126
1AS	25	1	5	557.531	-0.481552
1AS	25	1	5	560.594	-0.47911
1AS	25	1	5	563.703	-0.488796
1AS	25	1	5	566.781	-0.491388
1AS	25	1	5	569.875	-0.491936
1AS	25	1	5	572.999	-0.502085
1AS	25	1	5	576.093	-0.51104
1AS	25	1	5	579.187	-0.513192
1AS	25	1	5	582.28	-0.514164
1AS	25	1	5	585.374	-0.518848
1AS	25	1	5	588.468	-0.52649
1AS	25	1	5	591.561	-0.529471
1AS	25	1	5	594.655	-0.531244
1AS	25	1	5	597.749	-0.537404
1AS	25	1	5	600.874	-0.538703
1AS	25	1	5	603.999	-0.547096
2B3BH	25	1	1	0.05	-0.00362804
2B3BH	25	1	1	2.98488	-0.00943544
2B3BH	25	1	1	6.07856	0.0149054
2B3BH	25	1	1	9.17221	-0.00363352
2B3BH	25	1	1	12.2659	0.00516961
2B3BH	25	1	1	15.3908	0.00565193
2B3BH	25	1	1	18.5157	-0.0113104
2B3BH	25	1	1	21.6406	0.00719283
2B3BH	25	1	1	24.7656	0.00943897
2B3BH	25	1	1	27.8748	-0.0143514
2B3BH	25	1	1	30.9529	-0.00223544
2B3BH	25	1	1	34.0465	-0.00024941
2B3BH	25	1	1	37.1401	-0.0138788
2B3BH	25	1	1	40.2494	0.0182519
2B3BH	25	1	1	43.3274	-0.0118258
2B3BH	25	1	1	46.4212	-0.00947859
2B3BH	25	1	1	49.546	-0.0153113
2B3BH	25	1	1	52.6397	-0.00065806
2B3BH	25	1	1	55.7333	-0.0166013
2B3BH	25	1	1	58.8269	-0.0138445
2B3BH	25	1	1	61.9519	-0.000277067
2B3BH	25	1	1	65.0612	-0.0187378
2B3BH	25	1	1	68.1392	-0.008518
2B3BH	25	1	1	71.2641	-0.00657418
2B3BH	25	1	1	74.3734	-0.0126536
2B3BH	25	1	1	77.4515	-0.0282939
2B3BH	25	1	1	80.5451	-0.0151749
2B3BH	25	1	1	83.67	-0.0192118
2B3BH	25	1	1	86.7636	-0.0249396
2B3BH	25	1	1	89.8573	-0.0104144
2B3BH	25	1	1	92.951	-0.0389085
2B3BH	25	1	1	96.0446	-0.0106938
2B3BH	25	1	1	99.1695	-0.0168467
2B3BH	25	1	1	102.294	-0.0158315
2B3BH	25	1	1	105.419	-0.0181878
2B3BH	25	1	1	108.529	-0.0131381
2B3BH	25	1	1	111.607	-0.0265973
2B3BH	25	1	1	114.7	-0.0229316
2B3BH	25	1	1	117.794	-0.0353744
2B3BH	25	1	1	120.888	-0.0429106
2B3BH	25	1	1	123.981	-0.0385449
2B3BH	25	1	1	127.075	-0.0304411
2B3BH	25	1	1	130.2	-0.0445881
2B3BH	25	1	1	133.294	-0.0386021
2B3BH	25	1	1	136.387	-0.0509391
2B3BH	25	1	1	139.481	-0.0415387
2B3BH	25	1	1	142.606	-0.0365997
2B3BH	25	1	1	145.715	-0.0469086
2B3BH	25	1	1	148.793	-0.0346129
2B3BH	25	1	1	151.887	-0.0402117
2B3BH	25	1	1	154.98	-0.0466333
2B3BH	25	1	1	158.105	-0.0580447
2B3BH	25	1	1	161.199	-0.0496202
2B3BH	25	1	1	164.324	-0.0632079
2B3BH	25	1	1	167.449	-0.0671909
2B3BH	25	1	1	170.542	-0.0786488
2B3BH	25	1	1	173.667	-0.0756572
2B3BH	25	1	1	176.761	-0.0767162
2B3BH	25	1	1	179.87	-0.0705953
2B3BH	25	1	1	182.948	-0.0661972
2B3BH	25	1	1	186.073	-0.076551
2B3BH	25	1	1	189.183	-0.0765479
2B3BH	25	1	1	192.261	-0.0727668
2B3BH	25	1	1	195.354	-0.0864005
2B3BH	25	1	1	198.448	-0.0736313
2B3BH	25	1	1	201.542	-0.0919564
2B3BH	25	1	1	204.635	-0.0674289
2B3BH	25	1	1	207.729	-0.0940924
2B3BH	25	1	1	210.822	-0.0972281
2B3BH	25	1	1	213.916	-0.102448
2B3BH	25	1	1	217.01	-0.100494
2B3BH	25	1	1	220.135	-0.109277
2B3BH	25	1	1	223.26	-0.0876441
2B3BH	25	1	1	226.385	-0.107533
2B3BH	25	1	1	229.478	-0.0978365
2B3BH	25	1	1	232.572	-0.102364
2B3BH	25	1	1	235.666	-0.113026
2B3BH	25	1	1	238.759	-0.126687
2B3BH	25	1	1	241.853	-0.111207
2B3BH	25	1	1	244.947	-0.124964
2B3BH	25	1	1	248.04	-0.139613
2B3BH	25	1	1	251.134	-0.13918
2B3BH	25	1	1	254.227	-0.131444
2B3BH	25	1	1	257.321	-0.131541
2B3BH	25	1	1	260.446	-0.129474
2B3BH	25	1	1	263.508	-0.148544
2B3BH	25	1	1	266.602	-0.144097
2B3BH	25	1	1	269.696	-0.146131
2B3BH	25	1	1	272.789	-0.15069
2B3BH	25	1	1	275.883	-0.155328
2B3BH	25	1	1	279.008	-0.153034
2B3BH	25	1	1	282.102	-0.149411
2B3BH	25	1	1	285.195	-0.165433
2B3BH	25	1	1	288.289	-0.157205
2B3BH	25	1	1	291.414	-0.168167
2B3BH	25	1	1	294.523	-0.177217
2B3BH	25	1	1	297.601	-0.172457
2B3BH	25	1	1	300.695	-0.185526
2B3BH	25	1	1	303.82	-0.176202
2B3BH	25	1	1	306.929	-0.186651
2B3BH	25	1	1	310.007	-0.186661
2B3BH	25	1	1	313.101	-0.20524
2B3BH	25	1	1	316.226	-0.188541
2B3BH	25	1	1	319.351	-0.205566
2B3BH	25	1	1	322.444	-0.209622
2B3BH	25	1	1	325.569	-0.200878
2B3BH	25	1	1	328.678	-0.205135
2B3BH	25	1	1	331.757	-0.207835
2B3BH	25	1	1	334.85	-0.21466
2B3BH	25	1	1	337.975	-0.212297
2B3BH	25	1	1	341.1	-0.219205
2B3BH	25	1	1	344.194	-0.224319
2B3BH	25	1	1	347.319	-0.233412
2B3BH	25	1	1	350.381	-0.235576
2B3BH	25	1	1	353.506	-0.230591
2B3BH	25	1	1	356.631	-0.235532
2B3BH	25	1	1	359.756	-0.237955
2B3BH	25	1	1	362.881	-0.248933
2B3BH	25	1	1	366.005	-0.23913
2B3BH	25	1	1	369.099	-0.242819
2B3BH	25	1	1	372.224	-0.25159
2B3BH	25	1	1	375.286	-0.263909
2B3BH	25	1	1	378.411	-0.261858
2B3BH	25	1	1	381.536	-0.268715
2B3BH	25	1	1	384.646	-0.270295
2B3BH	25	1	1	387.724	-0.276516
2B3BH	25	1	1	390.817	-0.286002
2B3BH	25	1	1	393.911	-0.281579
2B3BH	25	1	1	397.004	-0.286626
2B3BH	25	1	1	400.098	-0.292899
2B3BH	25	1	1	403.192	-0.296446
2B3BH	25	1	1	406.285	-0.282999
2B3BH	25	1	1	409.41	-0.299674
2B3BH	25	1	1	412.504	-0.303205
2B3BH	25	1	1	415.598	-0.305152
2B3BH	25	1	1	418.691	-0.314666
2B3BH	25	1	1	421.816	-0.315762
2B3BH	25	1	1	424.926	-0.315172
2B3BH	25	1	1	428.004	-0.326345
2B3BH	25	1	1	431.129	-0.333206
2B3BH	25	1	1	434.253	-0.333529
2B3BH	25	1	1	437.347	-0.33863
2B3BH	25	1	1	440.472	-0.340297
2B3BH	25	1	1	443.581	-0.340641
2B3BH	25	1	1	446.659	-0.348059
2B3BH	25	1	1	449.753	-0.354151
2B3BH	25	1	1	452.847	-0.355479
2B3BH	25	1	1	455.94	-0.36606
2B3BH	25	1	1	459.065	-0.379077
2B3BH	25	1	1	462.159	-0.367255
2B3BH	25	1	1	465.252	-0.375666
2B3BH	25	1	1	468.315	-0.37938
2B3BH	25	1	1	471.409	-0.383893
2B3BH	25	1	1	474.502	-0.386777
2B3BH	25	1	1	477.596	-0.385515
2B3BH	25	1	1	480.69	-0.400173
2B3BH	25	1	1	483.814	-0.406385
2B3BH	25	1	1	486.924	-0.403257
2B3BH	25	1	1	490.002	-0.410728
2B3BH	25	1	1	493.095	-0.415753
2B3BH	25	1	1	496.22	-0.420523
2B3BH	25	1	1	499.314	-0.426294
2B3BH	25	1	1	502.408	-0.433641
2B3BH	25	1	1	505.501	-0.435221
2B3BH	25	1	1	508.626	-0.439096
2B3BH	25	1	1	511.689	-0.443992
2B3BH	25	1	1	514.782	-0.44734
2B3BH	25	1	1	517.876	-0.457937
2B3BH	25	1	1	520.97	-0.452855
2B3BH	25	1	1	524.063	-0.457354
2B3BH	25	1	1	527.188	-0.469862
2B3BH	25	1	1	530.313	-0.47381
2B3BH	25	1	1	533.407	-0.475373
2B3BH	25	1	1	536.5	-0.474541
2B3BH	25	1	1	539.625	-0.487847
2B3BH	25	1	1	542.75	-0.492886
2B3BH	25	1	1	545.844	-0.494782
2B3BH	25	1	1	548.938	-0.499902
2B3BH	25	1	1	552.031	-0.505454
2B3BH	25	1	1	555.125	-0.510183
2B3BH	25	1	1	558.218	-0.512081
2B3BH	25	1	1	561.312	-0.519052
2B3BH	25	1	1	564.406	-0.528624
2B3BH	25	1	1	567.468	-0.534061
2B3BH	25	1	1	570.562	-0.530073
2B3BH	25	1	1	573.656	-0.538828
2B3BH	25	1	1	576.749	-0.538626
2B3BH	25	1	1	579.874	-0.548542
2B3BH	25	1	1	582.983	-0.551982
2B3BH	25	1	1	586.061	-0.556823
2B3BH	25	1	1	589.155	-0.560277
2B3BH	25	1	1	592.28	-0.569719
2B3BH	25	1	1	595.389	-0.574061
2B3BH	25	1	1	598.467	-0.574424
2B3BH	25	1	1	601.561	-0.580104
2B3BH	25	1	1	604.686	-0.589903
2B3BH	25	1	2	1.09441	0.00408871
2B3BH	25	1	2	4.18804	0.0283728
2B3BH	25	1	2	7.28172	-0.0097677
2B3BH	25	1	2	10.3754	-0.0111918
2B3BH	25	1	2	13.469	0.00301106
2B3BH	25	1	2	16.5939	-0.0111493
2B3BH	25	1	2	19.7188	-0.0136
2B3BH	25	1	2	22.8438	0.0167759
2B3BH	25	1	2	25.9686	0.00770743
2B3BH	25	1	2	29.0623	-0.0142471
2B3BH	25	1	2	32.1559	-0.00442712
2B3BH	25	1	2	35.2496	0.0147138
2B3BH	25	1	2	38.3433	-0.00469964
2B3BH	25	1	2	41.4369	-0.000811505
2B3BH	25	1	2	44.5306	0.00589569
2B3BH	25	1	2	47.6242	-0.00152771
2B3BH	25	1	2	50.7492	-0.0112986
2B3BH	25	1	2	53.8429	0.00287731
2B3BH	25	1	2	56.9365	-0.0207369
2B3BH	25	1	2	60.0302	-0.00699155
2B3BH	25	1	2	63.155	-0.00205081
2B3BH	25	1	2	66.2487	-0.0110006
2B3BH	25	1	2	69.3425	-0.00376313
2B3BH	25	1	2	72.4673	-0.0146233
2B3BH	25	1	2	75.561	-0.00758355
2B3BH	25	1	2	78.6546	-0.0275807
2B3BH	25	1	2	81.7482	-0.0199098
2B3BH	25	1	2	84.8732	-0.0217089
2B3BH	25	1	2	87.9669	-0.032747
2B3BH	25	1	2	91.0605	-0.0326509
2B3BH	25	1	2	94.1541	-0.0328364
2B3BH	25	1	2	97.2478	-0.0303177
2B3BH	25	1	2	100.373	-0.0347876
2B3BH	25	1	2	103.498	-0.037636
2B3BH	25	1	2	106.623	-0.0362024
2B3BH	25	1	2	109.716	-0.0163051
2B3BH	25	1	2	112.81	-0.0230803
2B3BH	25	1	2	115.904	-0.024996
2B3BH	25	1	2	118.997	-0.0456845
2B3BH	25	1	2	122.091	-0.0380944
2B3BH	25	1	2	125.184	-0.0303697
2B3BH	25	1	2	128.278	-0.0452277
2B3BH	25	1	2	131.403	-0.040364
2B3BH	25	1	2	134.497	-0.0488371
2B3BH	25	1	2	137.59	-0.0310184
2B3BH	25	1	2	140.684	-0.0513713
2B3BH	25	1	2	143.809	-0.0505599
2B3BH	25	1	2	146.903	-0.0413117
2B3BH	25	1	2	149.996	-0.0754949
2B3BH	25	1	2	153.09	-0.0390243
2B3BH	25	1	2	156.184	-0.0470433
2B3BH	25	1	2	159.308	-0.042781
2B3BH	25	1	2	162.402	-0.0681161
2B3BH	25	1	2	165.527	-0.0718283
2B3BH	25	1	2	168.652	-0.0537006
2B3BH	25	1	2	171.746	-0.0854143
2B3BH	25	1	2	174.871	-0.0667555
2B3BH	25	1	2	177.964	-0.0823817
2B3BH	25	1	2	181.058	-0.0713317
2B3BH	25	1	2	184.151	-0.0844204
2B3BH	25	1	2	187.276	-0.0588748
2B3BH	25	1	2	190.37	-0.066075
2B3BH	25	1	2	193.464	-0.0788328
2B3BH	25	1	2	196.557	-0.0873818
2B3BH	25	1	2	199.651	-0.0817658
2B3BH	25	1	2	202.745	-0.0890424
2B3BH	25	1	2	205.838	-0.0737828
2B3BH	25	1	2	208.932	-0.0837108
2B3BH	25	1	2	212.026	-0.0825848
2B3BH	25	1	2	215.119	-0.102143
2B3BH	25	1	2	218.213	-0.0931761
2B3BH	25	1	2	221.338	-0.0990061
2B3BH	25	1	2	224.463	-0.09132
2B3BH	25	1	2	227.588	-0.119774
2B3BH	25	1	2	230.681	-0.118033
2B3BH	25	1	2	233.775	-0.105179
2B3BH	25	1	2	236.869	-0.104443
2B3BH	25	1	2	239.962	-0.120085
2B3BH	25	1	2	243.056	-0.116752
2B3BH	25	1	2	246.15	-0.104372
2B3BH	25	1	2	249.243	-0.132731
2B3BH	25	1	2	252.337	-0.128326
2B3BH	25	1	2	255.431	-0.117286
2B3BH	25	1	2	258.524	-0.124549
2B3BH	25	1	2	261.618	-0.135148
2B3BH	25	1	2	264.712	-0.128895
2B3BH	25	1	2	267.805	-0.131107
2B3BH	25	1	2	270.899	-0.143279
2B3BH	25	1	2	273.993	-0.142063
2B3BH	25	1	2	277.086	-0.151758
2B3BH	25	1	2	280.211	-0.141992
2B3BH	25	1	2	283.305	-0.152586
2B3BH	25	1	2	286.398	-0.153965
2B3BH	25	1	2	289.492	-0.162493
2B3BH	25	1	2	292.617	-0.15894
2B3BH	25	1	2	295.711	-0.160889
2B3BH	25	1	2	298.804	-0.16269
2B3BH	25	1	2	301.898	-0.169627
2B3BH	25	1	2	305.023	-0.169324
2B3BH	25	1	2	308.117	-0.176376
2B3BH	25	1	2	311.21	-0.183638
2B3BH	25	1	2	314.304	-0.179052
2B3BH	25	1	2	317.429	-0.191532
2B3BH	25	1	2	320.554	-0.182475
2B3BH	25	1	2	323.647	-0.200279
2B3BH	25	1	2	326.772	-0.179329
2B3BH	25	1	2	329.866	-0.192099
2B3BH	25	1	2	332.96	-0.194161
2B3BH	25	1	2	336.053	-0.19705
2B3BH	25	1	2	339.178	-0.208554
2B3BH	25	1	2	342.303	-0.198192
2B3BH	25	1	2	345.397	-0.221311
2B3BH	25	1	2	348.491	-0.213778
2B3BH	25	1	2	351.584	-0.210678
2B3BH	25	1	2	354.709	-0.223567
2B3BH	25	1	2	357.834	-0.221631
2B3BH	25	1	2	360.959	-0.235062
2B3BH	25	1	2	364.084	-0.228115
2B3BH	25	1	2	367.209	-0.245279
2B3BH	25	1	2	370.302	-0.234104
2B3BH	25	1	2	373.396	-0.243718
2B3BH	25	1	2	376.49	-0.229483
2B3BH	25	1	2	379.614	-0.243641
2B3BH	25	1	2	382.739	-0.254912
2B3BH	25	1	2	385.833	-0.249299
2B3BH	25	1	2	388.927	-0.25844
2B3BH	25	1	2	392.02	-0.273039
2B3BH	25	1	2	395.114	-0.266315
2B3BH	25	1	2	398.208	-0.274095
2B3BH	25	1	2	401.301	-0.27431
2B3BH	25	1	2	404.395	-0.275439
2B3BH	25	1	2	407.489	-0.286494
2B3BH	25	1	2	410.613	-0.286229
2B3BH	25	1	2	413.676	-0.285412
2B3BH	25	1	2	416.801	-0.293601
2B3BH	25	1	2	419.894	-0.295465
2B3BH	25	1	2	423.019	-0.297507
2B3BH	25	1	2	426.113	-0.308058
2B3BH	25	1	2	429.207	-0.305206
2B3BH	25	1	2	432.332	-0.317399
2B3BH	25	1	2	435.457	-0.315705
2B3BH	25	1	2	438.55	-0.313625
2B3BH	25	1	2	441.675	-0.315021
2B3BH	25	1	2	444.769	-0.324398
2B3BH	25	1	2	447.862	-0.32374
2B3BH	25	1	2	450.956	-0.339258
2B3BH	25	1	2	454.05	-0.343967
2B3BH	25	1	2	457.143	-0.335482
2B3BH	25	1	2	460.268	-0.343629
2B3BH	25	1	2	463.362	-0.350609
2B3BH	25	1	2	466.424	-0.353798
2B3BH	25	1	2	469.518	-0.363088
2B3BH	25	1	2	472.612	-0.362812
2B3BH	25	1	2	475.705	-0.359699
2B3BH	25	1	2	478.799	-0.370111
2B3BH	25	1	2	481.893	-0.372608
2B3BH	25	1	2	485.018	-0.37432
2B3BH	25	1	2	488.111	-0.38607
2B3BH	25	1	2	491.205	-0.380707
2B3BH	25	1	2	494.299	-0.385882
2B3BH	25	1	2	497.423	-0.395559
2B3BH	25	1	2	500.517	-0.402056
2B3BH	25	1	2	503.611	-0.407605
2B3BH	25	1	2	506.704	-0.411163
2B3BH	25	1	2	509.798	-0.411064
2B3BH	25	1	2	512.892	-0.420377
2B3BH	25	1	2	515.985	-0.420514
2B3BH	25	1	2	519.079	-0.415564
2B3BH	25	1	2	522.173	-0.42602
2B3BH	25	1	2	525.266	-0.434943
2B3BH	25	1	2	528.391	-0.444907
2B3BH	25	1	2	531.516	-0.437756
2B3BH	25	1	2	534.61	-0.448942
2B3BH	25	1	2	537.704	-0.452327
2B3BH	25	1	2	540.828	-0.452747
2B3BH	25	1	2	543.953	-0.455697
2B3BH	25	1	2	547.047	-0.457956
2B3BH	25	1	2	550.141	-0.468834
2B3BH	25	1	2	553.234	-0.468251
2B3BH	25	1	2	556.328	-0.47511
2B3BH	25	1	2	559.422	-0.481474
2B3BH	25	1	2	562.515	-0.491158
2B3BH	25	1	2	565.578	-0.485433
2B3BH	25	1	2	568.671	-0.492723
2B3BH	25	1	2	571.765	-0.499759
2B3BH	25	1	2	574.859	-0.510854
2B3BH	25	1	2	577.952	-0.510474
2B3BH	25	1	2	581.077	-0.513953
2B3BH	25	1	2	584.171	-0.522942
2B3BH	25	1	2	587.265	-0.516637
2B3BH	25	1	2	590.358	-0.524178
2B3BH	25	1	2	593.483	-0.532259
2B3BH	25	1	2	596.577	-0.535023
2B3BH	25	1	2	599.67	-0.540281
2B3BH	25	1	2	602.764	-0.549156
2B3BH	25	1	2	605.889	-0.552262
2B3BH	25	1	3	0.05	0.00498548
2B3BH	25	1	3	2.85952	0.00975051
2B3BH	25	1	3	5.95319	-0.00747118
2B3BH	25	1	3	9.04679	0.00271835
2B3BH	25	1	3	12.1405	0.000709915
2B3BH	25	1	3	15.2654	-0.00301871
2B3BH	25	1	3	18.3591	-0.00258861
2B3BH	25	1	3	21.4527	0.000465775
2B3BH	25	1	3	24.5464	-0.0127746
2B3BH	25	1	3	27.64	0.00722303
2B3BH	25	1	3	30.7337	-0.00266657
2B3BH	25	1	3	33.8586	0.010683
2B3BH	25	1	3	36.9679	0.00425663
2B3BH	25	1	3	40.0459	-0.00305281
2B3BH	25	1	3	43.1395	-0.0200161
2B3BH	25	1	3	46.2645	-0.00369368
2B3BH	25	1	3	49.3581	-0.0040668
2B3BH	25	1	3	52.4518	-0.0125147
2B3BH	25	1	3	55.5767	-0.00416479
2B3BH	25	1	3	58.6704	-0.0171815
2B3BH	25	1	3	61.7953	0.00397744
2B3BH	25	1	3	64.8577	-0.0399424
2B3BH	25	1	3	67.9826	-0.0205308
2B3BH	25	1	3	71.1075	0.00468268
2B3BH	25	1	3	74.2168	-0.0235916
2B3BH	25	1	3	77.2951	-0.00910268
2B3BH	25	1	3	80.3885	-0.0106889
2B3BH	25	1	3	83.5134	-0.0222929
2B3BH	25	1	3	86.607	-0.017557
2B3BH	25	1	3	89.7007	0.00511446
2B3BH	25	1	3	92.7944	-0.0194336
2B3BH	25	1	3	95.9192	-0.0168739
2B3BH	25	1	3	99.0129	-0.0226947
2B3BH	25	1	3	102.107	-0.0334466
2B3BH	25	1	3	105.2	-0.020079
2B3BH	25	1	3	108.294	-0.0292474
2B3BH	25	1	3	111.419	-0.0241559
2B3BH	25	1	3	114.481	-0.0236658
2B3BH	25	1	3	117.575	-0.0395659
2B3BH	25	1	3	120.669	-0.0323084
2B3BH	25	1	3	123.762	-0.0339345
2B3BH	25	1	3	126.887	-0.0335287
2B3BH	25	1	3	129.981	-0.0574604
2B3BH	25	1	3	133.074	-0.0481442
2B3BH	25	1	3	136.168	-0.0408767
2B3BH	25	1	3	139.293	-0.0556432
2B3BH	25	1	3	142.387	-0.0485161
2B3BH	25	1	3	145.449	-0.0370959
2B3BH	25	1	3	148.543	-0.0581003
2B3BH	25	1	3	151.636	-0.0479568
2B3BH	25	1	3	154.761	-0.0501665
2B3BH	25	1	3	157.886	-0.0342859
2B3BH	25	1	3	160.98	-0.0568617
2B3BH	25	1	3	164.105	-0.0670491
2B3BH	25	1	3	167.23	-0.0607644
2B3BH	25	1	3	170.323	-0.0737318
2B3BH	25	1	3	173.448	-0.0746201
2B3BH	25	1	3	176.542	-0.0616938
2B3BH	25	1	3	179.636	-0.0528122
2B3BH	25	1	3	182.729	-0.0580121
2B3BH	25	1	3	185.823	-0.067252
2B3BH	25	1	3	188.917	-0.0959803
2B3BH	25	1	3	192.01	-0.0669337
2B3BH	25	1	3	195.104	-0.0813046
2B3BH	25	1	3	198.198	-0.0808674
2B3BH	25	1	3	201.322	-0.0934359
2B3BH	25	1	3	204.416	-0.0802763
2B3BH	25	1	3	207.51	-0.0766033
2B3BH	25	1	3	210.603	-0.109078
2B3BH	25	1	3	213.697	-0.0738588
2B3BH	25	1	3	216.791	-0.102334
2B3BH	25	1	3	219.884	-0.0934187
2B3BH	25	1	3	222.994	-0.102451
2B3BH	25	1	3	226.072	-0.115492
2B3BH	25	1	3	229.165	-0.120096
2B3BH	25	1	3	232.29	-0.12905
2B3BH	25	1	3	235.384	-0.11087
2B3BH	25	1	3	238.478	-0.115265
2B3BH	25	1	3	241.571	-0.111303
2B3BH	25	1	3	244.696	-0.114577
2B3BH	25	1	3	247.79	-0.125493
2B3BH	25	1	3	250.883	-0.116294
2B3BH	25	1	3	253.977	-0.11673
2B3BH	25	1	3	257.071	-0.119131
2B3BH	25	1	3	260.196	-0.118378
2B3BH	25	1	3	263.289	-0.139734
2B3BH	25	1	3	266.414	-0.125959
2B3BH	25	1	3	269.508	-0.14052
2B3BH	25	1	3	272.617	-0.140234
2B3BH	25	1	3	275.695	-0.140879
2B3BH	25	1	3	278.82	-0.145755
2B3BH	25	1	3	281.961	-0.147382
2B3BH	25	1	3	285.039	-0.147778
2B3BH	25	1	3	288.132	-0.164508
2B3BH	25	1	3	291.226	-0.154611
2B3BH	25	1	3	294.351	-0.15118
2B3BH	25	1	3	297.445	-0.158211
2B3BH	25	1	3	300.569	-0.157584
2B3BH	25	1	3	303.663	-0.160628
2B3BH	25	1	3	306.788	-0.16998
2B3BH	25	1	3	309.882	-0.183046
2B3BH	25	1	3	313.007	-0.173913
2B3BH	25	1	3	316.069	-0.177786
2B3BH	25	1	3	319.194	-0.187911
2B3BH	25	1	3	322.319	-0.183856
2B3BH	25	1	3	325.412	-0.203813
2B3BH	25	1	3	328.537	-0.195031
2B3BH	25	1	3	331.631	-0.191455
2B3BH	25	1	3	334.725	-0.185639
2B3BH	25	1	3	337.85	-0.210018
2B3BH	25	1	3	340.943	-0.199892
2B3BH	25	1	3	344.037	-0.216087
2B3BH	25	1	3	347.131	-0.210381
2B3BH	25	1	3	350.224	-0.208967
2B3BH	25	1	3	353.349	-0.218719
2B3BH	25	1	3	356.458	-0.219524
2B3BH	25	1	3	359.536	-0.216165
2B3BH	25	1	3	362.63	-0.24065
2B3BH	25	1	3	365.755	-0.230036
2B3BH	25	1	3	368.864	-0.237705
2B3BH	25	1	3	371.942	-0.23489
2B3BH	25	1	3	375.067	-0.235782
2B3BH	25	1	3	378.192	-0.252864
2B3BH	25	1	3	381.286	-0.246111
2B3BH	25	1	3	384.411	-0.242597
2B3BH	25	1	3	387.504	-0.240163
2B3BH	25	1	3	390.598	-0.253248
2B3BH	25	1	3	393.692	-0.250857
2B3BH	25	1	3	396.817	-0.255421
2B3BH	25	1	3	399.926	-0.269878
2B3BH	25	1	3	403.004	-0.266487
2B3BH	25	1	3	406.098	-0.276024
2B3BH	25	1	3	409.191	-0.276477
2B3BH	25	1	3	412.285	-0.27612
2B3BH	25	1	3	415.347	-0.28493
2B3BH	25	1	3	418.441	-0.278065
2B3BH	25	1	3	421.535	-0.30166
2B3BH	25	1	3	424.628	-0.301504
2B3BH	25	1	3	427.753	-0.30196
2B3BH	25	1	3	430.847	-0.312486
2B3BH	25	1	3	433.941	-0.297985
2B3BH	25	1	3	437.034	-0.315539
2B3BH	25	1	3	440.159	-0.317027
2B3BH	25	1	3	443.268	-0.329501
2B3BH	25	1	3	446.346	-0.334878
2B3BH	25	1	3	449.44	-0.330621
2B3BH	25	1	3	452.565	-0.320138
2B3BH	25	1	3	455.674	-0.333745
2B3BH	25	1	3	458.752	-0.339763
2B3BH	25	1	3	461.846	-0.335614
2B3BH	25	1	3	464.94	-0.348445
2B3BH	25	1	3	468.033	-0.340565
2B3BH	25	1	3	471.127	-0.346191
2B3BH	25	1	3	474.221	-0.36063
2B3BH	25	1	3	477.346	-0.356813
2B3BH	25	1	3	480.439	-0.361323
2B3BH	25	1	3	483.533	-0.369051
2B3BH	25	1	3	486.626	-0.379391
2B3BH	25	1	3	489.72	-0.388129
2B3BH	25	1	3	492.845	-0.389536
2B3BH	25	1	3	495.907	-0.395019
2B3BH	25	1	3	499.001	-0.392116
2B3BH	25	1	3	502.095	-0.397966
2B3BH	25	1	3	505.188	-0.402049
2B3BH	25	1	3	508.329	-0.406083
2B3BH	25	1	3	511.438	-0.411697
2B3BH	25	1	3	514.532	-0.421104
2B3BH	25	1	3	517.657	-0.429134
2B3BH	25	1	3	520.75	-0.426111
2B3BH	25	1	3	523.844	-0.430369
2B3BH	25	1	3	526.938	-0.43465
2B3BH	25	1	3	530.063	-0.435142
2B3BH	25	1	3	533.156	-0.440349
2B3BH	25	1	3	536.25	-0.444445
2B3BH	25	1	3	539.344	-0.450937
2B3BH	25	1	3	542.437	-0.444962
2B3BH	25	1	3	545.531	-0.456712
2B3BH	25	1	3	548.656	-0.460609
2B3BH	25	1	3	551.75	-0.468003
2B3BH	25	1	3	554.843	-0.46799
2B3BH	25	1	3	557.937	-0.472266
2B3BH	25	1	3	561.062	-0.476862
2B3BH	25	1	3	564.155	-0.48282
2B3BH	25	1	3	567.218	-0.491903
2B3BH	25	1	3	570.327	-0.495876
2B3BH	25	1	3	573.405	-0.500267
2B3BH	25	1	3	576.499	-0.494974
2B3BH	25	1	3	579.592	-0.50341
2B3BH	25	1	3	582.686	-0.512126
2B3BH	25	1	3	585.811	-0.51515
2B3BH	25	1	3	588.905	-0.516325
2B3BH	25	1	3	591.998	-0.528406
2B3BH	25	1	3	595.092	-0.531052
2B3BH	25	1	3	598.201	-0.53463
2B3BH	25	1	3	601.279	-0.544304
2B3BH	25	1	3	604.373	-0.54431
2B3BH	25	1	4	0.968973	0.0166744
2B3BH	25	1	4	4.06268	-0.0130402
2B3BH	25	1	4	7.15633	0.00136552
2B3BH	25	1	4	10.25	0.0211204
2B3BH	25	1	4	13.3436	-0.000243807
2B3BH	25	1	4	16.4685	-0.00626459
2B3BH	25	1	4	19.5622	-0.0114831
2B3BH	25	1	4	22.6559	-0.00267138
2B3BH	25	1	4	25.7495	-0.00335636
2B3BH	25	1	4	28.8432	-0.00210085
2B3BH	25	1	4	31.9368	-0.0127954
2B3BH	25	1	4	35.0617	-0.00357308
2B3BH	25	1	4	38.1555	-0.00254431
2B3BH	25	1	4	41.2491	-0.0094737
2B3BH	25	1	4	44.3427	-0.00442567
2B3BH	25	1	4	47.4676	-0.00888576
2B3BH	25	1	4	50.5613	-0.00543203
2B3BH	25	1	4	53.6549	-0.00557413
2B3BH	25	1	4	56.7799	0.000265217
2B3BH	25	1	4	59.8735	0.00218473
2B3BH	25	1	4	62.9672	-0.00711837
2B3BH	25	1	4	66.0608	-0.0112039
2B3BH	25	1	4	69.1857	-0.0304183
2B3BH	25	1	4	72.3107	-0.0241505
2B3BH	25	1	4	75.4043	-0.035401
2B3BH	25	1	4	78.498	-0.0123614
2B3BH	25	1	4	81.5918	-0.0240396
2B3BH	25	1	4	84.7165	-0.00495639
2B3BH	25	1	4	87.8102	-0.0200454
2B3BH	25	1	4	90.9039	-0.0264093
2B3BH	25	1	4	93.9975	-0.0291065
2B3BH	25	1	4	97.0912	-0.0135769
2B3BH	25	1	4	100.216	-0.00595226
2B3BH	25	1	4	103.31	-0.0188998
2B3BH	25	1	4	106.403	-0.0421413
2B3BH	25	1	4	109.497	-0.0275914
2B3BH	25	1	4	112.591	-0.0468542
2B3BH	25	1	4	115.684	-0.0365948
2B3BH	25	1	4	118.778	-0.0322427
2B3BH	25	1	4	121.872	-0.0304579
2B3BH	25	1	4	124.965	-0.0540194
2B3BH	25	1	4	128.09	-0.0407018
2B3BH	25	1	4	131.184	-0.0481571
2B3BH	25	1	4	134.278	-0.0257184
2B3BH	25	1	4	137.371	-0.0445954
2B3BH	25	1	4	140.496	-0.0358237
2B3BH	25	1	4	143.559	-0.0555126
2B3BH	25	1	4	146.652	-0.0735973
2B3BH	25	1	4	149.746	-0.043451
2B3BH	25	1	4	152.84	-0.0352932
2B3BH	25	1	4	155.964	-0.0647811
2B3BH	25	1	4	159.089	-0.0473088
2B3BH	25	1	4	162.183	-0.0392541
2B3BH	25	1	4	165.308	-0.0437082
2B3BH	25	1	4	168.433	-0.0717408
2B3BH	25	1	4	171.526	-0.074638
2B3BH	25	1	4	174.651	-0.0650116
2B3BH	25	1	4	177.745	-0.0708412
2B3BH	25	1	4	180.839	-0.0569083
2B3BH	25	1	4	183.932	-0.0681762
2B3BH	25	1	4	187.026	-0.0844404
2B3BH	25	1	4	190.12	-0.078441
2B3BH	25	1	4	193.213	-0.0608679
2B3BH	25	1	4	196.307	-0.0693635
2B3BH	25	1	4	199.401	-0.0758513
2B3BH	25	1	4	202.526	-0.0729434
2B3BH	25	1	4	205.619	-0.0931224
2B3BH	25	1	4	208.713	-0.0683202
2B3BH	25	1	4	211.807	-0.0868327
2B3BH	25	1	4	214.9	-0.0899905
2B3BH	25	1	4	217.994	-0.0720862
2B3BH	25	1	4	221.087	-0.0936841
2B3BH	25	1	4	224.181	-0.0977887
2B3BH	25	1	4	227.275	-0.0994116
2B3BH	25	1	4	230.368	-0.101497
2B3BH	25	1	4	233.493	-0.105618
2B3BH	25	1	4	236.587	-0.122911
2B3BH	25	1	4	239.681	-0.111279
2B3BH	25	1	4	242.774	-0.104144
2B3BH	25	1	4	245.899	-0.106872
2B3BH	25	1	4	248.993	-0.100993
2B3BH	25	1	4	252.087	-0.122475
2B3BH	25	1	4	255.18	-0.11349
2B3BH	25	1	4	258.274	-0.131705
2B3BH	25	1	4	261.399	-0.130951
2B3BH	25	1	4	264.492	-0.132268
2B3BH	25	1	4	267.617	-0.123142
2B3BH	25	1	4	270.711	-0.127795
2B3BH	25	1	4	273.805	-0.136914
2B3BH	25	1	4	276.898	-0.134266
2B3BH	25	1	4	280.023	-0.141216
2B3BH	25	1	4	283.148	-0.137761
2B3BH	25	1	4	286.242	-0.139126
2B3BH	25	1	4	289.335	-0.155855
2B3BH	25	1	4	292.429	-0.150553
2B3BH	25	1	4	295.554	-0.158582
2B3BH	25	1	4	298.648	-0.163047
2B3BH	25	1	4	301.773	-0.167082
2B3BH	25	1	4	304.866	-0.134894
2B3BH	25	1	4	307.991	-0.169565
2B3BH	25	1	4	311.085	-0.161973
2B3BH	25	1	4	314.178	-0.160574
2B3BH	25	1	4	317.272	-0.18426
2B3BH	25	1	4	320.397	-0.178478
2B3BH	25	1	4	323.522	-0.184869
2B3BH	25	1	4	326.616	-0.158213
2B3BH	25	1	4	329.741	-0.189264
2B3BH	25	1	4	332.834	-0.193783
2B3BH	25	1	4	335.928	-0.192331
2B3BH	25	1	4	339.053	-0.198302
2B3BH	25	1	4	342.146	-0.192485
2B3BH	25	1	4	345.24	-0.201599
2B3BH	25	1	4	348.334	-0.204929
2B3BH	25	1	4	351.427	-0.212643
2B3BH	25	1	4	354.552	-0.213043
2B3BH	25	1	4	357.646	-0.217499
2B3BH	25	1	4	360.74	-0.220621
2B3BH	25	1	4	363.833	-0.229358
2B3BH	25	1	4	366.958	-0.232817
2B3BH	25	1	4	370.052	-0.220283
2B3BH	25	1	4	373.146	-0.231409
2B3BH	25	1	4	376.27	-0.233279
2B3BH	25	1	4	379.395	-0.250346
2B3BH	25	1	4	382.489	-0.239171
2B3BH	25	1	4	385.614	-0.249693
2B3BH	25	1	4	388.708	-0.244967
2B3BH	25	1	4	391.801	-0.248227
2B3BH	25	1	4	394.895	-0.2652
2B3BH	25	1	4	398.02	-0.261221
2B3BH	25	1	4	401.113	-0.26137
2B3BH	25	1	4	404.207	-0.276702
2B3BH	25	1	4	407.301	-0.278783
2B3BH	25	1	4	410.394	-0.263525
2B3BH	25	1	4	413.457	-0.279659
2B3BH	25	1	4	416.55	-0.279905
2B3BH	25	1	4	419.644	-0.278679
2B3BH	25	1	4	422.738	-0.296702
2B3BH	25	1	4	425.831	-0.297281
2B3BH	25	1	4	428.956	-0.287828
2B3BH	25	1	4	432.05	-0.301357
2B3BH	25	1	4	435.144	-0.299447
2B3BH	25	1	4	438.237	-0.304501
2B3BH	25	1	4	441.362	-0.307134
2B3BH	25	1	4	444.456	-0.311939
2B3BH	25	1	4	447.55	-0.319737
2B3BH	25	1	4	450.643	-0.310517
2B3BH	25	1	4	453.768	-0.320467
2B3BH	25	1	4	456.862	-0.322057
2B3BH	25	1	4	459.955	-0.335575
2B3BH	25	1	4	463.049	-0.337279
2B3BH	25	1	4	466.143	-0.341569
2B3BH	25	1	4	469.236	-0.348717
2B3BH	25	1	4	472.33	-0.341519
2B3BH	25	1	4	475.424	-0.352082
2B3BH	25	1	4	478.549	-0.35097
2B3BH	25	1	4	481.642	-0.364223
2B3BH	25	1	4	484.736	-0.362596
2B3BH	25	1	4	487.83	-0.358269
2B3BH	25	1	4	490.923	-0.371107
2B3BH	25	1	4	494.017	-0.367215
2B3BH	25	1	4	497.111	-0.373805
2B3BH	25	1	4	500.204	-0.37527
2B3BH	25	1	4	503.298	-0.385693
2B3BH	25	1	4	506.392	-0.392899
2B3BH	25	1	4	509.516	-0.386933
2B3BH	25	1	4	512.641	-0.395141
2B3BH	25	1	4	515.735	-0.409792
2B3BH	25	1	4	518.86	-0.400261
2B3BH	25	1	4	521.954	-0.407975
2B3BH	25	1	4	525.047	-0.414115
2B3BH	25	1	4	528.141	-0.410516
2B3BH	25	1	4	531.266	-0.423462
2B3BH	25	1	4	534.359	-0.430088
2B3BH	25	1	4	537.453	-0.428874
2B3BH	25	1	4	540.547	-0.433357
2B3BH	25	1	4	543.64	-0.436691
2B3BH	25	1	4	546.734	-0.451741
2B3BH	25	1	4	549.859	-0.45271
2B3BH	25	1	4	552.953	-0.450465
2B3BH	25	1	4	556.046	-0.454339
2B3BH	25	1	4	559.14	-0.465182
2B3BH	25	1	4	562.265	-0.462777
2B3BH	25	1	4	565.327	-0.465663
2B3BH	25	1	4	568.421	-0.475869
2B3BH	25	1	4	571.515	-0.481978
2B3BH	25	1	4	574.608	-0.483069
2B3BH	25	1	4	577.702	-0.492518
2B3BH	25	1	4	580.796	-0.49723
2B3BH	25	1	4	583.889	-0.50378
2B3BH	25	1	4	587.014	-0.503491
2B3BH	25	1	4	590.108	-0.507506
2B3BH	25	1	4	593.202	-0.510853
2B3BH	25	1	4	596.295	-0.513989
2B3BH	25	1	4	599.389	-0.521359
2B3BH	25	1	4	602.482	-0.526414
2B3BH	25	1	4	605.576	-0.53104
2B3BH	25	1	5	0.05	-0.00195923
2B3BH	25	1	5	2.96913	0.00703487
2B3BH	25	1	5	6.09402	0.00516162
2B3BH	25	1	5	9.21895	-0.0116602
2B3BH	25	1	5	12.3126	-0.00964489
2B3BH	25	1	5	15.4375	0.00311718
2B3BH	25	1	5	18.4999	0.00214419
2B3BH	25	1	5	21.6248	0.0147031
2B3BH	25	1	5	24.7185	-0.00173011
2B3BH	25	1	5	27.8434	-0.00716653
2B3BH	25	1	5	30.9527	-0.00144711
2B3BH	25	1	5	34.0307	-0.0230135
2B3BH	25	1	5	37.1244	-0.0101813
2B3BH	25	1	5	40.218	-0.00751843
2B3BH	25	1	5	43.3117	-0.0175737
2B3BH	25	1	5	46.4053	-0.00643387
2B3BH	25	1	5	49.499	0.000470018
2B3BH	25	1	5	52.5926	-0.0141763
2B3BH	25	1	5	55.6863	0.00264297
2B3BH	25	1	5	58.8112	0.00761709
2B3BH	25	1	5	61.9049	-0.0131513
2B3BH	25	1	5	65.0142	-0.0211019
2B3BH	25	1	5	68.0922	-0.00960174
2B3BH	25	1	5	71.1859	-0.0218133
2B3BH	25	1	5	74.2795	-0.0240354
2B3BH	25	1	5	77.3732	-0.0027751
2B3BH	25	1	5	80.4668	-0.0255386
2B3BH	25	1	5	83.5605	-0.0162622
2B3BH	25	1	5	86.6542	-0.023142
2B3BH	25	1	5	89.7478	-0.0103334
2B3BH	25	1	5	92.8727	0.00547943
2B3BH	25	1	5	95.982	-0.0175997
2B3BH	25	1	5	99.06	-0.0214025
2B3BH	25	1	5	102.154	-0.0176114
2B3BH	25	1	5	105.247	-0.0261654
2B3BH	25	1	5	108.341	-0.0141963
2B3BH	25	1	5	111.466	-0.022637
2B3BH	25	1	5	114.528	-0.0142602
2B3BH	25	1	5	117.622	-0.0210859
2B3BH	25	1	5	120.716	-0.0502111
2B3BH	25	1	5	123.809	-0.0340697
2B3BH	25	1	5	126.934	-0.0319995
2B3BH	25	1	5	130.028	-0.0287999
2B3BH	25	1	5	133.122	-0.0157832
2B3BH	25	1	5	136.215	-0.0210277
2B3BH	25	1	5	139.309	-0.0259246
2B3BH	25	1	5	142.434	-0.0493826
2B3BH	25	1	5	145.543	-0.0398034
2B3BH	25	1	5	148.621	-0.0364348
2B3BH	25	1	5	151.715	-0.0399
2B3BH	25	1	5	154.84	-0.0452346
2B3BH	25	1	5	157.949	-0.0616745
2B3BH	25	1	5	161.027	-0.0301377
2B3BH	25	1	5	164.121	-0.0404583
2B3BH	25	1	5	167.214	-0.0582522
2B3BH	25	1	5	170.339	-0.0413712
2B3BH	25	1	5	173.433	-0.0629875
2B3BH	25	1	5	176.526	-0.0603775
2B3BH	25	1	5	179.62	-0.0565866
2B3BH	25	1	5	182.714	-0.0523232
2B3BH	25	1	5	185.807	-0.0632409
2B3BH	25	1	5	188.901	-0.083759
2B3BH	25	1	5	191.995	-0.0802051
2B3BH	25	1	5	195.12	-0.0639514
2B3BH	25	1	5	198.182	-0.0800423
2B3BH	25	1	5	201.291	-0.0699302
2B3BH	25	1	5	204.369	-0.0857777
2B3BH	25	1	5	207.463	-0.0660998
2B3BH	25	1	5	210.588	-0.0724553
2B3BH	25	1	5	213.682	-0.0917565
2B3BH	25	1	5	216.775	-0.0815183
2B3BH	25	1	5	219.869	-0.0966894
2B3BH	25	1	5	222.994	-0.0675844
2B3BH	25	1	5	226.103	-0.0997285
2B3BH	25	1	5	229.181	-0.108418
2B3BH	25	1	5	232.306	-0.0983736
2B3BH	25	1	5	235.431	-0.0999724
2B3BH	25	1	5	238.525	-0.100378
2B3BH	25	1	5	241.618	-0.0887856
2B3BH	25	1	5	244.743	-0.0969013
2B3BH	25	1	5	247.837	-0.113572
2B3BH	25	1	5	250.962	-0.0905954
2B3BH	25	1	5	254.087	-0.106621
2B3BH	25	1	5	257.18	-0.112765
2B3BH	25	1	5	260.305	-0.106821
2B3BH	25	1	5	263.399	-0.111735
2B3BH	25	1	5	266.493	-0.112024
2B3BH	25	1	5	269.586	-0.0759846
2B3BH	25	1	5	272.68	-0.126474
2B3BH	25	1	5	275.789	-0.110487
2B3BH	25	1	5	278.92	-0.116352
2B3BH	25	1	5	282.151	-0.120922
2B3BH	25	1	5	285.26	-0.127062
2B3BH	25	1	5	288.354	-0.113214
2B3BH	25	1	5	291.432	-0.119309
2B3BH	25	1	5	294.588	-0.12925
2B3BH	25	1	5	297.697	-0.144944
2B3BH	25	1	5	300.775	-0.124828
2B3BH	25	1	5	303.869	-0.134718
2B3BH	25	1	5	306.994	-0.144169
2B3BH	25	1	5	310.087	-0.135015
2B3BH	25	1	5	313.197	-0.147739
2B3BH	25	1	5	316.275	-0.137287
2B3BH	25	1	5	319.368	-0.148448
2B3BH	25	1	5	322.493	-0.130046
2B3BH	25	1	5	325.587	-0.152054
2B3BH	25	1	5	328.681	-0.141485
2B3BH	25	1	5	331.774	-0.157983
2B3BH	25	1	5	334.899	-0.166653
2B3BH	25	1	5	337.993	-0.157413
2B3BH	25	1	5	341.102	-0.169895
2B3BH	25	1	5	344.243	-0.163435
2B3BH	25	1	5	347.352	-0.172214
2B3BH	25	1	5	350.43	-0.175165
2B3BH	25	1	5	353.524	-0.172941
2B3BH	25	1	5	356.649	-0.185713
2B3BH	25	1	5	359.742	-0.180696
2B3BH	25	1	5	362.836	-0.186429
2B3BH	25	1	5	365.93	-0.191517
2B3BH	25	1	5	369.054	-0.190193
2B3BH	25	1	5	372.179	-0.197977
2B3BH	25	1	5	375.273	-0.202675
2B3BH	25	1	5	378.367	-0.194245
2B3BH	25	1	5	381.492	-0.202508
2B3BH	25	1	5	384.585	-0.201365
2B3BH	25	1	5	387.679	-0.198094
2B3BH	25	1	5	390.773	-0.19632
2B3BH	25	1	5	393.866	-0.20967
2B3BH	25	1	5	396.96	-0.213038
2B3BH	25	1	5	400.054	-0.215087
2B3BH	25	1	5	403.147	-0.222798
2B3BH	25	1	5	406.241	-0.227411
2B3BH	25	1	5	409.335	-0.222851
2B3BH	25	1	5	412.397	-0.229362
2B3BH	25	1	5	415.491	-0.250487
2B3BH	25	1	5	418.584	-0.227094
2B3BH	25	1	5	421.678	-0.234469
2B3BH	25	1	5	424.803	-0.244878
2B3BH	25	1	5	427.912	-0.241757
2B3BH	25	1	5	430.99	-0.24906
2B3BH	25	1	5	434.084	-0.252838
2B3BH	25	1	5	437.177	-0.260602
2B3BH	25	1	5	440.287	-0.254477
2B3BH	25	1	5	443.365	-0.258958
2B3BH	25	1	5	446.458	-0.268633
2B3BH	25	1	5	449.584	-0.26691
2B3BH	25	1	5	452.678	-0.269725
2B3BH	25	1	5	455.786	-0.272208
2B3BH	25	1	5	458.957	-0.282003
2B3BH	25	1	5	462.2	-0.285272
2B3BH	25	1	5	465.294	-0.291307
2B3BH	25	1	5	468.387	-0.287628
2B3BH	25	1	5	471.481	-0.291227
2B3BH	25	1	5	474.59	-0.297789
2B3BH	25	1	5	477.684	-0.290643
2B3BH	25	1	5	480.778	-0.297799
2B3BH	25	1	5	483.871	-0.297687
2B3BH	25	1	5	486.996	-0.310441
2B3BH	25	1	5	490.09	-0.307988
2B3BH	25	1	5	493.215	-0.306161
2B3BH	25	1	5	496.308	-0.316038
2B3BH	25	1	5	499.402	-0.312338
2B3BH	25	1	5	502.511	-0.32288
2B3BH	25	1	5	505.589	-0.320694
2B3BH	25	1	5	508.683	-0.329584
2B3BH	25	1	5	511.777	-0.336728
2B3BH	25	1	5	514.87	-0.340075
2B3BH	25	1	5	517.979	-0.341062
2B3BH	25	1	5	521.058	-0.340646
2B3BH	25	1	5	524.151	-0.341893
2B3BH	25	1	5	527.276	-0.347806
2B3BH	25	1	5	530.401	-0.354094
2B3BH	25	1	5	533.526	-0.368745
2B3BH	25	1	5	536.651	-0.356208
2B3BH	25	1	5	539.776	-0.369854
2B3BH	25	1	5	542.869	-0.359515
2B3BH	25	1	5	545.963	-0.367914
2B3BH	25	1	5	549.025	-0.371612
2B3BH	25	1	5	552.15	-0.388193
2B3BH	25	1	5	555.244	-0.379846
2B3BH	25	1	5	558.338	-0.383307
2B3BH	25	1	5	561.431	-0.385649
2B3BH	25	1	5	564.525	-0.385405
2B3BH	25	1	5	567.619	-0.399771
2B3BH	25	1	5	570.712	-0.4045
2B3BH	25	1	5	573.837	-0.405484
2B3BH	25	1	5	576.931	-0.405856
2B3BH	25	1	5	580.071	-0.412943
2B3BH	25	1	5	583.149	-0.419426
2B3BH	25	1	5	586.243	-0.418366
2B3BH	25	1	5	589.337	-0.420365
2B3BH	25	1	5	592.43	-0.427166
2B3BH	25	1	5	595.524	-0.423303
2B3BH	25	1	5	598.618	-0.436059
2B3BH	25	1	5	601.743	-0.430213
2B3BH	25	1	5	604.805	-0.443581
2B3BH-1AS	25	1	1	0.05	-0.00376625
2B3BH-1AS	25	1	1	2.98449	-0.0073945
2B3BH-1AS	25	1	1	6.07818	-0.0193157
2B3BH-1AS	25	1	1	9.17187	0.00514584
2B3BH-1AS	25	1	1	12.2968	0.0123179
2B3BH-1AS	25	1	1	15.4061	0.0111456
2B3BH-1AS	25	1	1	18.4841	0.00227218
2B3BH-1AS	25	1	1	21.5777	0.0080338
2B3BH-1AS	25	1	1	24.7026	-0.00104804
2B3BH-1AS	25	1	1	27.7963	-0.00739093
2B3BH-1AS	25	1	1	30.89	0.0131174
2B3BH-1AS	25	1	1	33.9836	-0.00778193
2B3BH-1AS	25	1	1	37.0772	-0.0132312
2B3BH-1AS	25	1	1	40.2022	-0.0122258
2B3BH-1AS	25	1	1	43.2959	-0.0212521
2B3BH-1AS	25	1	1	46.3895	-0.0190496
2B3BH-1AS	25	1	1	49.4832	3.12802e-05
2B3BH-1AS	25	1	1	52.608	-0.00473375
2B3BH-1AS	25	1	1	55.7174	-0.0117912
2B3BH-1AS	25	1	1	58.7954	0.00349669
2B3BH-1AS	25	1	1	61.889	-0.0121092
2B3BH-1AS	25	1	1	64.9827	-0.0112948
2B3BH-1AS	25	1	1	68.1076	0.00406699
2B3BH-1AS	25	1	1	71.2012	-0.0166029
2B3BH-1AS	25	1	1	74.3262	-0.0139365
2B3BH-1AS	25	1	1	77.451	-0.0198628
2B3BH-1AS	25	1	1	80.5448	0.000864076
2B3BH-1AS	25	1	1	83.6696	-0.0169322
2B3BH-1AS	25	1	1	86.7946	-0.0283114
2B3BH-1AS	25	1	1	89.8882	-0.00655313
2B3BH-1AS	25	1	1	93.0131	-0.00887079
2B3BH-1AS	25	1	1	96.1224	-0.013987
2B3BH-1AS	25	1	1	99.2004	-0.0147466
2B3BH-1AS	25	1	1	102.325	-0.0113225
2B3BH-1AS	25	1	1	105.45	-0.0124957
2B3BH-1AS	25	1	1	108.575	-0.0320515
2B3BH-1AS	25	1	1	111.7	-0.0167629
2B3BH-1AS	25	1	1	114.794	-0.0216701
[truncated: 942 more rows]
